# Supplementary material for: A refined picture of the native amine dehydrogenase family revealed by extensive biodiversity screening
Source: Nat Commun. 2024 Jun 10;15:4933. doi: 10.1038/s41467-024-49009-2 (PMC11164908; doi:10.1038/s41467-024-49009-2)
Supplement: Supplementary file 4 — Supplementary Data 1 [file 41467_2024_49009_MOESM4_ESM.xlsx]

## Sheet: Feuille 1
Pubchem ID	SMILES
852999	Brc1ccc([C@@H](N)C)cc1
91175	Brc1ccc([C@H](N)C)cc1
83821844	Brc1ccc([C@@H](N)CF)cc1
9952938	Brc1cc([C@@H](N)C)ccc1
22831503	Brc1cc([C@H](N)C)ccc1
18543576	Brc1cc(F)c([C@H](N)C)cc1
3825290	Brc1c([C@@H](N)C)cccc1
12272684	BrC[C@H](N)c1ccccc1
18507925	Clc1ccc([C@H](N)CC2CC2)cc1
1550852	Clc1ccc([C@@H](N)C)cc1
97803	Clc1ccc([C@H](N)C)cc1
12622928	Clc1ccc([C@@H](N)CC)cc1
43184844	Clc1ccc([C@H](N)CC(C)(C)C)cc1
17039435	Clc1ccc([C@@H](N)CCO)cc1
684223	Clc1ccc([C@@H](N)CC(=O)O)cc1
344176	Clc1ccc([C@H](N)CC(=O)O)cc1
3704340	Clc1ccc([C@H](N)CC(=O)OC)cc1
28178665	Clc1ccc([C@@H](N)C(F)(F)F)cc1
24693275	Clc1ccc([C@H](N)C(F)(F)F)cc1
16643575	Clc1ccc([C@@H](N)CN(C)C)cc1
14853195	Clc1ccc([C@H](N)CO)cc1
9834143	Clc1ccc([C@@H](N)C(=O)N)cc1
738020	Clc1ccc([C@@H](N)C(=O)O)cc1
587821	Clc1ccc([C@H](N)C(=O)O)cc1
7067069	Clc1ccc([C@@H](N)C(=O)OC)cc1
2763700	Clc1ccc([C@H](N)C(=O)OC)cc1
2507691	Clc1cc([C@@H](N)C)ccc1
2507697	Clc1cc([C@H](N)C)ccc1
793512	Clc1cc([C@@H](N)C)ccc1Cl
793515	Clc1cc([C@H](N)C)ccc1Cl
18543184	Clc1cc([C@H](N)C)ccc1F
25755129	Clc1cc([C@@H](N)CC)ccc1
25755127	Clc1cc([C@H](N)CC)ccc1
5238060	Clc1cc([C@@H](N)CCO)ccc1
737981	Clc1cc([C@@H](N)CC(=O)O)ccc1
737979	Clc1cc([C@H](N)CC(=O)O)ccc1
290730	Clc1cc([C@H](N)C(=O)O)ccc1
2773727	Clc1cc([C@H](N)C(=O)O)ccc1F
11401421	Clc1cc([C@H](N)C(=O)O)ccc1O
299767	Clc1c([C@@H](N)C)cccc1
1215	Clc1c([C@H](N)C)cccc1Cl
54593551	Clc1c([C@@H](N)C(C)C)cccc1
2771858	Clc1c([C@H](N)C)ccc(Cl)c1
3833141	Clc1c([C@H](N)C)cc(F)c(Cl)c1
53394777	Clc1c([C@H](N)C)c(F)ccc1
239929	Clc1c([C@H](N)CC(=O)O)cccc1
1515293	Clc1c([C@@H](N)C(=O)O)cccc1
290729	Clc1c([C@H](N)C(=O)O)cccc1
3645780	Clc1c([C@@H](N)C(=O)O)cc(O)cc1
21934771	Clc1c(F)cc([C@H](N)C)cc1
61650157	Clc1c(F)cc([C@@H](N)C(=O)OC)cc1
45072168	Clc1c(F)c([C@H](N)C)ccc1
79211	ClC(=O)[C@H](N)c1ccccc1
6486734	Fc1ccc(CC[C@H](N)C)cc1
9986	Fc1ccc(C[C@@H](N)C)cc1
14771945	Fc1ccc(C[C@H](N)C)cc1
18917848	Fc1ccc(C[C@H](N)C=C)cc1
17879170	Fc1ccc(C[C@H](N)CC)cc1
17953795	Fc1cc(CC[C@H](N)C)ccc1
143607341	Fc1ccc(C[C@@H](N)C(=C)C)cc1
88383282	Fc1c(/C=C/[C@H](N)c2ccccc2)cccc1
67721070	Fc1c(C=C[C@H](N)c2ccccc2)cccc1
2779063	Fc1ccc([C@@H](N)C)cc1
123063	Fc1ccc([C@H](N)C)cc1
45072346	Fc1c(cc([C@@H](N)C)cc1)C
13937975	Fc1c(cc([C@H](N)C)cc1)C
45072349	Fc1cc(c([C@@H](N)C)cc1)C
69378295	Fc1c(cc([C@@H](N)C)cc1)CC
55283557	Fc1cc(c([C@H](N)C)cc1)CC
54595566	Fc1c(cc([C@@H](N)C)cc1C)C
18543670	Fc1c(cc([C@H](N)C)cc1)C(F)(F)F
90475146	Fc1ccc([C@@H](N)C=C)cc1
6483901	Fc1ccc([C@@H](N)CC)cc1
15400823	Fc1ccc([C@H](N)C#C)cc1
12987193	Fc1ccc([C@H](N)C=C)cc1
7258884	Fc1ccc([C@H](N)CC)cc1
121501	Fc1cc(C[C@@H](N)C)ccc1
40579099	Fc1cc(C[C@H](N)C)ccc1
58736414	Fc1c(cc([C@@H](N)CC)cc1)C
28799773	Fc1c(cc([C@H](N)CC)cc1)C
11182888	Fc1cc(C[C@H](N)C)ccc1F
4962877	Fc1ccc([C@@H](N)C(C)C)cc1
18507849	Fc1ccc([C@@H](N)CCC)cc1
7129634	Fc1ccc([C@H](N)C(C)C)cc1
53414073	Fc1ccc([C@H](N)CC=C)cc1
139541914	Fc1cc(C[C@@H](N)C=C)ccc1
39236176	Fc1cc(C[C@@H](N)CC)ccc1
65575754	Fc1cc(C[C@H](N)C=C)ccc1
17953814	Fc1c(CC[C@H](N)C)cccc1
145123897	Fc1cc(C[C@H](N)C=C)ccc1F
93246142	Fc1cc(C[C@H](N)CC)ccc1F
24688686	Fc1ccc([C@@H](N)C(C)(C)C)cc1
21355244	Fc1ccc([C@@H](N)CC(C)C)cc1
64297194	Fc1ccc([C@@H](N)CCC=C)cc1
18507876	Fc1ccc([C@@H](N)CCCC)cc1
28165331	Fc1ccc([C@H](N)CC(C)C)cc1
28166382	Fc1ccc([C@H](N)CCCC)cc1
139542036	Fc1cc(C[C@@H](N)C(=C)C)ccc1
55253410	Fc1c(cc([C@H](N)CCCC)cc1)C
24689266	Fc1ccc([C@@H](N)CC(C)(C)C)cc1
43125355	Fc1ccc([C@@H](N)CCCCC)cc1
87408814	Fc1ccc([C@@H](N)CCCC=C=C)cc1
65576179	Fc1cc(C[C@H](N)C=C)cc(F)c1
145052901	Fc1cc(C[C@H](N)C=C)cc(F)c1F
67707200	Fc1ccc([C@@H](N)C/C(=C\F)/C)cc1
116934131	Fc1ccc([C@@H](N)C[C@H](CN)C)cc1
13034546	Fc1ccc([C@@H](N)CCN)cc1
10219601	Fc1ccc([C@@H](N)CCO)cc1
10197883	Fc1ccc([C@H](N)CCO)cc1
729228	Fc1ccc([C@@H](N)CC(=O)O)cc1
579885	Fc1ccc([C@H](N)CC(=O)O)cc1
2769454	Fc1ccc([C@H](N)CC(=O)OC)cc1
143416094	Fc1ccc([C@@H](N)[C@@H](CCC)CC)cc1
165347804	Fc1ccc([C@H](N)[C@H](CCCC)C)cc1
74223878	Fc1ccc([C@@H](N)[C@H](N)C)cc1
86058336	Fc1ccc([C@@H](N)[C@H](N)CC)cc1
2735922	Fc1ccc([C@@H](N)C#N)cc1
10342061	Fc1ccc([C@@H](N)CN)cc1
55278454	Fc1ccc([C@H](N)CN)cc1
14853201	Fc1ccc([C@H](N)CO)cc1
16794201	Fc1ccc([C@H](N)COC)cc1
124515	Fc1ccc([C@@H](N)C(=O)O)cc1
98313	Fc1ccc([C@H](N)C(=O)O)cc1
2774629	Fc1c(cc([C@H](N)C(=O)O)cc1)C
11049834	Fc1ccc([C@@H](N)C(=O)OC)cc1
7127576	Fc1cc([C@@H](N)C)ccc1
7016260	Fc1cc([C@H](N)C)ccc1
45072342	Fc1c(c([C@@H](N)C)ccc1)C
78960962	Fc1cc([C@@H](N)C)cc(c1)C
55282780	Fc1cc([C@H](N)C)cc(c1)C
29889054	Fc1cc([C@@H](N)C)ccc1C
16767776	Fc1cc([C@H](N)C)ccc1C
7016601	Fc1cc([C@@H](N)C)ccc1F
3815974	Fc1cc([C@H](N)C)ccc1F
40786964	Fc1cc([C@@H](N)CC)ccc1
12987194	Fc1cc([C@H](N)C=C)ccc1
16098491	Fc1cc([C@H](N)CC)ccc1
121531	Fc1c(C[C@@H](N)C)cccc1
40579110	Fc1c(C[C@H](N)C)cccc1
55282873	Fc1cc([C@@H](N)C=C)cc(c1)C
55282781	Fc1cc([C@@H](N)CC)cc(c1)C
20674651	Fc1cc([C@H](N)CC)ccc1C
89126088	Fc1cc([C@@H](N)CC)ccc1CF
18347100	Fc1cc([C@@H](N)CC)ccc1F
28495096	Fc1cc([C@H](N)CC)ccc1F
18790219	Fc1c(C[C@H](N)C)cccc1F
45074513	Fc1cc([C@@H](N)C(C)C)ccc1
58853284	Fc1cc([C@@H](N)CCC)ccc1
68237939	Fc1cc([C@H](N)C(=C)C)ccc1
24820347	Fc1cc([C@H](N)C(C)C)ccc1
43565986	Fc1c(C[C@H](N)CC)cccc1
18507929	Fc1cc([C@@H](N)CCC)ccc1C
78960939	Fc1cc([C@H](N)CCC)ccc1C
43197562	Fc1cc([C@@H](N)C(C)C)ccc1F
43197594	Fc1cc([C@@H](N)CCC)ccc1F
55283461	Fc1cc([C@@H](N)CC)c(CC)cc1
59254665	Fc1cc([C@@H](N)C(C)(C)C)ccc1
79179125	Fc1cc([C@@H](N)CC(=C)C)ccc1
21355241	Fc1cc([C@@H](N)CC(C)C)ccc1
67136233	Fc1cc([C@@H](N)CCCC)ccc1
93312409	Fc1cc([C@H](N)CC(C)C)ccc1
55278226	Fc1cc([C@H](N)CCCC)ccc1
18507848	Fc1cc([C@@H](N)CCCC)ccc1C
21355235	Fc1cc([C@@H](N)CC(C)C)ccc1F
60061167	Fc1cc([C@@H](N)CCC(C)C)ccc1
43210140	Fc1cc([C@@H](N)CCC(C)C)ccc1F
87409135	Fc1cc([C@@H](N)CCCC=C=C)ccc1
21355236	Fc1cc([C@@H](N)CC(C)C)cc(F)c1
18439484	Fc1cc([C@@H](N)CCCC)cc(F)c1
55254299	Fc1cc([C@H](N)CCCC)cc(F)c1
55254727	Fc1cc([C@@H](N)C(C)C)cc(F)c1
61648925	Fc1cc([C@@H](N)CCC)cc(F)c1
60089725	Fc1cc([C@H](N)C(C)C)cc(F)c1
55270361	Fc1c(c([C@@H](N)CC=C)cc(F)c1)C
61650089	Fc1cc([C@@H](N)C(C)C)cc(F)c1F
61650133	Fc1cc([C@@H](N)CCC)cc(F)c1F
71076867	Fc1c(C[C@@H](N)CC)ccc(F)c1F
18439470	Fc1cc([C@@H](N)CC)cc(F)c1
40786986	Fc1cc([C@H](N)CC)cc(F)c1
20118091	Fc1c(C[C@H](N)C)ccc(F)c1
58528702	Fc1cc([C@@H](N)CC)cc(F)c1F
55253547	Fc1c(C[C@H](N)C)ccc(F)c1F
141372333	Fc1c(C[C@H](N)C=C)cc(F)c(F)c1
40786938	Fc1cc([C@@H](N)C)cc(F)c1
2783196	Fc1cc([C@H](N)C)cc(F)c1
51358460	Fc1cc([C@@H](N)C)cc(F)c1F
17807623	Fc1cc([C@H](N)C)cc(F)c1F
66687142	Fc1c(C[C@@H](N)C)cc(F)cc1
43312545	Fc1c(C[C@H](N)C)cc(F)cc1
20117884	Fc1c(C[C@H](N)C)c(F)ccc1
20546237	Fc1cc([C@@H](N)CCN)ccc1
4401462	Fc1cc([C@H](N)C)c(OC)cc1
738043	Fc1cc([C@@H](N)CC(=O)O)ccc1
580128	Fc1cc([C@H](N)CC(=O)O)ccc1
2768465	Fc1cc([C@H](N)CC(=O)O)cc(F)c1
22756586	Fc1cc([C@H](N)CN)ccc1
22993469	Fc1cc([C@H](N)CN)ccc1F
45090613	Fc1cc([C@@H](N)CO)ccc1
265434	Fc1cc([C@H](N)C(=O)O)ccc1
22049608	Fc1cc([C@H](N)C(=O)OC)ccc1F
145107624	FC1=C([C@@H](N)c2ccc(F)cc2)C=CCC1
24258071	Fc1c([C@@H](N)Cc2ccccc2)cccc1
2782361	Fc1c([C@@H](N)C)cccc1
2779060	Fc1c([C@H](N)C)cccc1
78961262	Fc1c([C@@H](N)C)ccc(c1)C
55282719	Fc1c([C@H](N)C)c(ccc1)C
23177572	Fc1c([C@H](N)C)cc(cc1)C
55274837	Fc1c([C@H](N)C)ccc(c1)C
83349942	Fc1c([C@H](N)C)cccc1C
90415150	Fc1c([C@@H](N)C)ccc(c1)C(=C)C
155687529	Fc1c([C@H](N)C)cccc1CF
18543269	Fc1c([C@H](N)C)ccc(c1)C(F)(F)F
165023571	Fc1c([C@H](N)C)cccc1[C@@H](F)C
105433802	Fc1c([C@@H](N)C)cc(cc1)CN
45072358	Fc1c([C@@H](N)C)cccc1F
18347050	Fc1c([C@H](N)C)cccc1F
45072339	Fc1c([C@@H](N)CC)cccc1
18439474	Fc1c([C@H](N)CC)cccc1
130853179	Fc1c([C@@H](N)C=C)ccc(c1)C
78961347	Fc1c([C@@H](N)CC)ccc(c1)C
55273665	Fc1c([C@H](N)CC)ccc(c1)C
60709991	Fc1c([C@@H](N)CC)cccc1F
134598710	Fc1c([C@@H](N)C)cc(CC)cc1
152154856	Fc1c([C@H](N)C)cc(CC)cc1
55282994	Fc1c([C@H](N)C)c(CC)ccc1
55278630	Fc1c([C@@H](N)C(C)C)cccc1
55291852	Fc1c([C@@H](N)CC=C)cccc1
62502979	Fc1c([C@@H](N)CCC)cccc1
55283687	Fc1c([C@@H](N)CC=C)ccc(c1)C
63989024	Fc1c([C@@H](N)C(C)C)cccc1F
21355233	Fc1c([C@@H](N)CC(C)C)cccc1
18439473	Fc1c([C@@H](N)CCCC)cccc1
93691698	Fc1c([C@H](N)CC(C)C)cccc1
55278270	Fc1c([C@H](N)CCCC)cccc1
21355224	Fc1c([C@@H](N)CC(C)C)cccc1F
87410176	Fc1c([C@@H](N)CCCC=C=C)cccc1
21355225	Fc1c([C@@H](N)CC(C)C)ccc(F)c1
143898945	Fc1c([C@@H](N)/C(=C/C=C)/C=C)c(F)ccc1
43197758	Fc1c([C@@H](N)C(C)C)ccc(F)c1
62964287	Fc1c([C@@H](N)C(C)C)ccc(F)c1F
22348865	Fc1c([C@@H](N)CCCC)cc(F)cc1F
69824253	Fc1c([C@@H](N)C)ccc(CCN)c1
43197761	Fc1c([C@@H](N)CC)ccc(F)c1
28496164	Fc1c([C@H](N)CC)ccc(F)c1
18358253	Fc1c([C@@H](N)CC)ccc(F)c1F
43197858	Fc1c([C@@H](N)C(C)C)cc(F)cc1
129913777	Fc1c([C@@H](N)CC=C)cc(F)cc1
126972460	Fc1c([C@@H](N)C(C)C)cc(F)cc1F
103693388	Fc1c([C@@H](N)C(C)C)cc(F)c(F)c1
130699622	Fc1c([C@H](N)C(C)C)cc(F)c(F)c1
22348770	Fc1c([C@@H](N)CCC)cc(F)c(F)c1F
22743221	Fc1c([C@H](N)C)ccc([C@H](N)C)c1
2060581	Fc1c([C@@H](N)C)ccc(F)c1
2543248	Fc1c([C@H](N)C)ccc(F)c1
144155256	Fc1c([C@@H](N)C)c(cc(F)c1)/C=C/C
55255861	Fc1c([C@@H](N)C)ccc(F)c1F
18347082	Fc1c([C@H](N)C)ccc(F)c1F
28497146	Fc1c([C@@H](N)CC)cc(F)cc1
55271872	Fc1c([C@@H](N)CC)cc(F)cc1F
64038046	Fc1c([C@@H](N)C(C)C)c(F)ccc1
64038249	Fc1c([C@@H](N)CCC)c(F)ccc1
83388266	Fc1c([C@@H](N)C(C)C)c(F)ccc1F
43198662	Fc1c([C@@H](N)C(C)C)c(F)cc(F)c1
55272075	Fc1c([C@@H](N)CC)cc(F)c(F)c1
129946275	Fc1c([C@@H](N)CC)cc(F)c(F)c1F
4020013	Fc1c([C@@H](N)C)cc(F)cc1
40465568	Fc1c([C@H](N)C)cc(F)cc1
55282235	Fc1c([C@H](N)C)cc(F)cc1F
55282992	Fc1c([C@@H](N)C=C)c(F)ccc1
45072398	Fc1c([C@@H](N)CC)c(F)ccc1
55278050	Fc1c([C@H](N)C=C)c(F)ccc1
45072399	Fc1c([C@H](N)CC)c(F)ccc1
55221589	Fc1c([C@@H](N)CC)c(F)ccc1F
43198666	Fc1c([C@@H](N)CC)c(F)cc(F)c1
130134889	Fc1c([C@@H](N)CC)c(F)cc(F)c1F
55255793	Fc1c([C@@H](N)C)cc(F)c(F)c1
55283101	Fc1c([C@H](N)C)cc(F)c(F)c1
22348969	Fc1c([C@H](N)C)cc(F)c(F)c1F
126971191	Fc1c([C@@H](N)CC)c(F)c(F)cc1F
116933721	Fc1c([C@@H](N)CCCN)ccc(F)c1
29890402	Fc1c([C@@H](N)C)c(F)ccc1
16768371	Fc1c([C@H](N)C)c(F)ccc1
71074970	Fc1c([C@@H](N)C)c(F)ccc1F
55255424	Fc1c([C@H](N)C)c(F)ccc1F
145107726	Fc1c([C@H](N)/C(=C(\F)/C=C)/C=C\C)cccc1
28501495	Fc1c([C@@H](N)C)c(F)cc(F)c1
28501493	Fc1c([C@H](N)C)c(F)cc(F)c1
22346576	Fc1c([C@@H](N)CCN)cccc1
43188999	Fc1c([C@H](N)C)c(OC)ccc1
2764179	Fc1c([C@H](N)CC(=O)O)cccc1
588424	Fc1c([C@H](N)CC(=O)O)ccc(F)c1
16412810	Fc1c([C@H](N)CC(=O)O)cc(F)cc1
24689635	Fc1c([C@H](N)CC(=O)O)c(F)ccc1
141442607	Fc1c([C@@H](N)[C@@H](N)C)cccc1
20546527	Fc1c([C@@H](N)[C@H](N)C)ccc(F)c1
22756690	Fc1c([C@H](N)CN)cccc1
22756590	Fc1c([C@H](N)CN)cccc1F
59455609	Fc1c([C@@H](N)C(N)(C)C)cccc1
22756691	Fc1c([C@H](N)CN)ccc(F)c1
22756645	Fc1c([C@H](N)CN)cc(F)cc1
22756667	Fc1c([C@H](N)CN)c(F)ccc1
54593627	Fc1c([C@@H](N)CO)c(F)ccc1
853014	Fc1c([C@@H](N)C(=O)O)cccc1
580073	Fc1c([C@H](N)C(=O)O)cccc1
45496514	Fc1c([C@H](N)C(=O)OC)cccc1
2737050	Fc1c([C@H](N)C(=O)O)ccc(F)c1
18523014	Fc1c([C@H](N)C(=O)O)c(F)ccc1
140988336	FC1(F)CC=C([C@@H](N)c2ccccc2)C=C1
126554185	FCc1ccc([C@@H](N)C)cc1
83856233	FCc1ccc([C@H](N)C)cc1
70648185	FCc1ccc([C@@H](N)CCC)cc1
89126085	FCc1cc([C@@H](N)CC)ccc1
68237936	FCc1c([C@@H](N)CC)cccc1
138720754	FCCCC[C@@H](N)c1ccccc1
164170892	FCC(=C)[C@@H](N)Cc1ccccc1
69849497	FCC[C@H](N)c1ccccc1
89330773	F/C(=C(/[C@H](N)c1ccccc1)\C)/CC
90095160	FCC[C@H](N)Cc1ccccc1
138474789	FC(C[C@H](N)Cc1ccccc1)(C)C
10019	FCCCN
11851334	FC[C@@H](N)C
11672755	FC[C@@H](N)c1ccccc1
16228741	FC[C@H](N)c1ccccc1
83815396	FC[C@H](N)c1ccc(cc1)C
16228755	FC[C@H](N)c1ccc(F)cc1
123699025	FC[C@H](N)c1cc(F)c(F)cc1
16228764	FC[C@H](N)c1c(F)cccc1
196039	FC[C@@H](N)Cc1ccccc1
12647251	FC[C@H](N)Cc1ccccc1
12643174	F[C@@]([C@@H](N)C)(c1ccccc1)C
89225310	FC[C@@H](N)Cc1ccc(cc1)CN
9996	FCCN
55282236	FC(F)c1ccc([C@@H](N)C)cc1
55278001	FC(F)c1ccc([C@H](N)C)cc1
83856231	FC(F)(c1ccc([C@@H](N)C)cc1)C
130699578	FC(F)c1ccc([C@@H](N)CC)cc1
55277916	FC(F)c1ccc([C@H](N)CC)cc1
118931354	FC(F)(c1ccc([C@@H](N)CC)cc1)C
55283578	FC(F)c1cc([C@@H](N)C)ccc1
55278081	FC(F)c1cc([C@H](N)C)ccc1
83856282	FC(F)(c1cc([C@@H](N)C)ccc1)C
124095388	FC(F)(c1cc([C@H](N)C)ccc1)C
60078342	FC(F)c1cc([C@@H](N)CC)ccc1
55283484	FC(F)c1c([C@@H](N)C)cccc1
71172920	FC(F)(CC[C@@H](N)c1ccccc1)CC
62719859	FC(F)C[C@H](N)c1ccccc1
131289234	FC(F)C[C@H](N)c1ccc(F)cc1
131566007	FC(F)C[C@@H](N)c1cc(F)ccc1
126531992	FC(F)C[C@H](N)c1c(F)cccc1
67807	FC(F)(C(F)(F)C(F)(F)F)CN
11205909	FC(F)[C@@H](N)c1ccccc1
45282641	FC(F)[C@H](N)c1ccccc1
11242458	FC(F)([C@H](N)c1ccccc1)C(F)(F)F
28973207	FC(F)[C@H](N)c1ccc(F)cc1
84661881	FC(F)([C@H](N)c1ccc(F)cc1)C
130055027	FC(F)[C@H](N)c1cc(F)ccc1
126530762	FC(F)[C@@H](N)c1c(F)cccc1
79002176	FC(F)[C@H](N)c1c(F)cccc1
45282673	FC(F)[C@@H](N)c1c(F)ccc(F)c1
12570687	FC(F)([C@@H](N)C)c1ccccc1
135151	FC(F)[C@@H](N)CCCN
25252389	FC(F)CN1CCC(N)CC1
2779052	FC(F)(F)c1ccc([C@@H](N)C)cc1
821259	FC(F)(F)c1ccc([C@H](N)C)cc1
51440024	FC(F)(F)c1ccc([C@@H](N)CC)cc1
18408640	FC(F)(F)c1ccc([C@H](N)CC)cc1
44195694	FC(F)(F)c1ccc([C@@H](N)C(C)C)cc1
58986290	FC(F)(F)c1ccc([C@@H](N)CCC)cc1
58986242	FC(F)(F)c1ccc([C@H](N)CCC)cc1
14853203	FC(F)(F)c1ccc([C@H](N)CO)cc1
54775917	FC(F)(F)c1ccc([C@@H](N)C(=O)N)cc1
7023585	FC(F)(F)c1cc([C@@H](N)C)ccc1
2779048	FC(F)(F)c1cc([C@H](N)C)ccc1
40786980	FC(F)(F)c1cc([C@@H](N)CC)ccc1
19595567	FC(F)(F)c1cc([C@H](N)CC)ccc1
28495986	FC(F)(F)c1cc([C@@H](N)CCC)ccc1
7023582	FC(F)(F)c1c([C@@H](N)C)cccc1
2779044	FC(F)(F)c1c([C@H](N)C)cccc1
40786978	FC(F)(F)c1c([C@@H](N)CC)cccc1
18439478	FC(F)(F)c1c([C@H](N)CC)cccc1
96762162	FC(F)(F)Cc1ccc([C@@H](N)C)cc1
96619097	FC(F)(F)Cc1cc([C@H](N)C)ccc1
58736500	FC(F)(F)CC[C@@H](N)c1ccccc1
59314738	FC(F)(F)CC[C@H](N)c1ccccc1
64567225	FC(F)(F)CC[C@H](N)c1c(F)cccc1
136645	FC(F)(F)CCCN
28165161	FC(F)(F)C[C@@H](N)c1ccccc1
17895752	FC(F)(F)C[C@H](N)c1ccccc1
103693872	FC(F)(F)C[C@@H](N)c1cc(ccc1)C
103693873	FC(F)(F)C[C@H](N)c1cc(ccc1)C
28165335	FC(F)(F)C[C@H](N)c1ccc(cc1)C
24688791	FC(F)(F)C[C@H](N)c1ccc(F)cc1
10001	FC(F)(F)CCN
13714353	FC(F)(F)[C@@H]1CC[C@@H](N)CC1
16227766	FC(F)(F)[C@@H]1C[C@H](N)CCC1
25323749	FC(F)(F)[C@@H]1[C@H](N)CCCC1
89166	FC(F)(F)[C@@H](N)c1ccccc1
11789718	FC(F)(F)[C@H](N)c1ccccc1
45789962	FC(F)(F)[C@@H](N)c1ccc(cc1)C
56971947	FC(F)(F)[C@H](N)c1cc(ccc1)C#N
24695073	FC(F)(F)[C@@H](N)c1ccc(F)cc1
11332973	FC(F)(F)[C@@H](N)c1ccc(O)cc1
19826569	FC(F)(F)[C@@H](N)c1ccc(OC)cc1
45790501	FC(F)(F)[C@@H](N)c1cc(F)ccc1
44717389	FC(F)(F)[C@H](N)C(C)C
12224667	FC(F)(F)C(N)C(F)(F)F
40786949	FC(F)(F)Oc1ccc([C@@H](N)C)cc1
14883544	FC(F)(F)Oc1ccc([C@H](N)C)cc1
18414321	FC(F)(F)Oc1c([C@H](N)C)cccc1
14230781	FC(F)Oc1ccc([C@H](N)C)cc1
16785593	FC(F)Oc1ccc([C@@H](N)CC)cc1
16767999	FC(F)Oc1cc([C@H](N)C)ccc1
4444803	FC(F)Oc1c([C@@H](N)C)cccc1
16791330	FC(F)Oc1c([C@@H](N)CC)cccc1
16790112	FC(F)Oc1c(OC)cc([C@H](N)C)cc1
126570262	F[C@@H](C[C@@H](N)c1c(F)cccc1)C(=C)C
84649809	F[C@H]([C@H](N)c1ccccc1)C
12617057	F[C@@H]([C@@H](N)c1ccccc1)c1ccccc1
12617058	F[C@@H]([C@H](N)c1ccccc1)c1ccccc1
21731183	F[C@H]([C@@H](N)c1ccccc1)c1ccccc1
21731182	F[C@H]([C@H](N)c1ccccc1)c1ccccc1
68854259	F[C@H]([C@H](N)c1ccccc1)C(F)F
12546702	F[C@@H]([C@@H](N)C)c1ccccc1
12084752	F[C@@H]([C@H](N)C)c1ccccc1
69876608	F[C@@H]([C@H](N)Cc1ccccc1)C
151109536	F[C@@H]([C@H](N)Cc1ccccc1)CF
83855303	F[C@H]([C@H](N)C)Cc1ccccc1
123238	[N@@]12C[C@@H](N)[C@@H](CC1)CC2
719215	[N@@]12C[C@H](N)[C@@H](CC1)CC2
21088081	[N@]12[C@H]([C@H](N)CC1)CCC2
13549975	[N@]12[C@@H]([C@@H](N)CCC1)CCCC2
17221624	N1(CC2CC2)CCC(N)CC1
7019182	N1(CCCC1)CCCCCN
31670	N1(CCCC1)CCCN
1344	N1(CCCC1)CCN
11051670	N1(CCCC1)[C@@H](CN)C
7138447	N1(CCCCC1)CCCCCN
19049	N1(CCCCC1)CCCN
3867162	N1(CCCCC1)C[C@@H](N)c1ccccc1
33944	N1(CCCCC1)CCN
15046231	N1(CCC(CC1)CCN)C
21643902	N1(CCC(CC1)CCN)CC
23527	N1CCC(CC1)CN
81574	N1(CCC(CC1)CN)C
68271528	N1(CC([C@H](N)CC1)(C)C)C
424361	N1CCC(N)CC1
2737531	N1(CCC(N)CC1)C
12262820	N1(CCC(N)CC1)CCCC
37524	N1C(CC(N)CC1(C)C)(C)C
12253960	N1(C[C@H](CCC1)CCN)C
13675353	N1(C[C@H](CCC1)CN)C
23008883	N1(C[C@H]([C@H](N)CC1)C)C
5195236	n1(C[C@H](N)c2ccccc2)ccnc1
98094	N1(C[C@@H](N)CCC1)CC
7145034	N1C[C@H](N)CCCC1
16641457	N1(CCN(CC1)C)[C@@H](CN)C
408394	N1([C@@H]2CC[C@H]1C[C@H](N)C2)C
11008150	N1([C@@H]2C[C@H](N)C[C@H]1CCC2)C
12156300	N1([C@H]2[C@H](N)CCCC2)CCCCC1
98388	N1([C@@H](CCC1)CCN)C
21307221	N1([C@@H](CCC1)CN)C
117295	N1([C@@H](CCC1)CN)CC
118987358	N1=N[C@]1(CCN)CCC#C
69828	NC1CC1
75645	NC1CCC1
2906	NC1CCCC1
7965	NC1CCCCC1
18718	N(C1CCCCC1)CCCN
7138385	N(C1CCCCC1)(CCCN)C
7138281	N(C1CCCCC1)(CCN)C
2899	NC1CCCCCC1
2903	NC1CCCCCCC1
2897	NC1CCCCCCCCCCC1
68968952	N[C@]1([C@@H](N)C=CC=C1)c1ccccc1
6341	NCC
86625	NC[C@@]12C[C@H]3C[C@@H](C1)C[C@@H](C2)C3
75646	NCC1CC1
7504	NCc1ccccc1
76688	NCC1CCCCC1
6993	NCc1c(cccc1)C
66015	NCc1cc(ccc1)C
66035	NCc1ccc(cc1)C
7036	NC(c1ccccc1)c1ccccc1
10774245	NC(C1CCCCC1)C1CCCCC1
19350410	NCc1c(cccc1)C=C
11073466	NCc1ccc(cc1)C=C
199923	N[C@@](c1ccccc1)(CN)C
3870219	NCc1ccc(CC)cc1
11446358	NCc1cc(CC)ccc1
12628890	NCc1c(CC)cccc1
21843615	NCc1ccc(CC=C)cc1
12162002	NCc1ccc(CCC)cc1
55288612	NCc1cc(CCC)ccc1
12437305	NCc1c(CC=C)cccc1
21923728	NCc1c(CCC)cccc1
4029871	NCc1ccc(CCCC)cc1
68725995	NCc1c(CCC=C)cccc1
20397365	NC(c1cc(N)ccc1)(C)C
21719463	NC(c1c(N)cccc1)(C)C
6363	NC(C)C
239041	NCC#C
7852	NCCC
76938	NCCC1=CCCCC1
1001	NCCc1ccccc1
20509	NCCC1CCCCC1
15748596	NCCc1c(CN)cccc1
6558	NCC(C)C
10034574	NCCC#C
443732	NCCC=C
8007	NCCCC
11147743	NCC(=C)c1ccccc1
16259	NCCCc1ccccc1
12666390	NCCCC1CCCCC1
12019	NC(CC)CC
11205717	NCC#CCC
79882	NCC(C)(C)C
13756235	NCCC#CC
7894	NCCC(C)C
8060	NCCCCC
12937833	NCC(=C=C)c1ccccc1
83242	NCCCCc1ccccc1
12049	NCC(CC)CC
219608	NCCCC(C)C
10855384	NCCCCC#C
8102	NCCCCCC
143278404	NCC(=C)CCc1ccccc1
12937829	NCC(=C=C)Cc1ccccc1
10487189	NCCCC(=C)c1ccccc1
77702	NC(C(C)C)C(C)C
38665	NC(CCC)CCC
14454757	NCCCC(C)(C)C
15267850	NCCCCC(C)C
14952373	NCCCCCC#C
12878168	NCCCCCC=C
8127	NCCCCCCC
8143	NCCCCCCCC
103410	NC(CC(C)C)CC(C)C
119716	NCCCCCCC(C)C
16215	NCCCCCCCCC
8916	NCCCCCCCCCC
11768976	NCCCCCCCCCC=C
81742	NCCCCCCCCCCC
13583	NCCCCCCCCCCCC
22833372	NCCCCCCCCCC(C)(C)C
40761	NCCCCCCCCCCCCC
16217	NCCCCCCCCCCCCCC
17386	NCCCCCCCCCCCCCCC
8926	NCCCCCCCCCCCCCCCC
79670	N(CCCCCCCCCCCC)CCCN
10561362	N(CCCCCCCCCCCC)CCN
83790	NCCCCCCCCCCCCCCN
17727	NCCCCCCCCCCCCN
1626	N(CCCC)(CCCC)CCCN
69966	NCCCCCCCCCCCN
1317	NCCCCCCCCCCN
69534	NCCCCCCCCCN
22833454	NCCCCCCC[C@@H](CCC)CC
8459	N(C(C)C)(C(C)C)CCN
24250	NCCCCCCCCN
10035350	NCCCCCCCCN=C(N)N
69533	NCCCCCCCN
12504477	N(C(C)(C)C)CCN
76888	N(C(C)C)CCCN
10057458	NCC#CC#CCN
17079	NCCCCCC#N
16402	NCCCCCCN
258544	N(CCCCCCN)(C)C
8924	N(CCCCCCN)CCCCCCN
10329542	NCCCCCCN=C(N)N
12034568	NCCCCCCN=[N+]=[N-]
88098	N(C(C)C)CCN
66073	N(CCC)CCN
12438036	NCC(C)(C)C#N
13512620	NCCCCC#N
273	NCCCCCN
199817	N[C@](CCC)(CN)c1ccccc1
10176330	N(CCCCCN)CCCCN
65523	N(CCCCCN)CCCN
21298950	NCCCCCN=C(N)N
92950	NCC(C[C@H](CCN)C)(C)C
78953	N(CCC[C@@H](N)C)(CC)CC
6392687	NC/C=C/CN
16005117	NCC#CC#N
1045	NCCCCN
439791	N(CCCCN)C
22666853	N[C@@](CC)(CN)C
21149	N[C@@](CC)(CN)c1ccccc1
77063	N(CCCCN)(C)C
368	N(CCCCN)CCCCN
12548374	N(CCCCN)CCC#N
1102	N(CCCCN)CCCN
13307740	N(CCCCN)(CCCN)C
10443319	N(CCCCNCCCN)CC[C@H](N)C
1103	N(CCCCNCCCN)CCCN
64411	NCC[C@H]1[C@H]2C[C@H]3C[C@@H]1C[C@@H](C2)C3
20222870	NCC[C@H]1[C@H]2C[C@@H](C1)CC2
103411	NCC[C@H](CCC)C
25248080	N(CC[C@H](N)c1ccccc1)(C)C
89521	NC(C[C@H](N)C)(C)C
1647	NCCC#N
428	NCCCN
80511	N(CCCN)C
14499052	NCC(CN)C
7993	N(CCCN)(C)C
82727	N(CCCN)CC
81770	NCC(CN)(C)C
90250	N(CCCN)CCC
61011	N(CCCN)(CC)CC
125776	N(CCCNCCCCN)CCCCN
5942	N(CCCN)CCCN
7777	N(CCCN)(CCCN)C
26091	N(CCCN)CCN
13512621	NC[C@H]1CCC=CC1
19703199	NC[C@H]1CC[C@@H](CC1)C
17354	NC[C@@H]1CC[C@H](CC1)CN
17406	NC[C@H]1C[C@@H](CCC1)CN
303813	NC[C@@H]1[C@H]2C[C@H]3C[C@@H]1C[C@@H](C2)C3
97761	NC[C@H]1[C@H]2C[C@@H](C1)CC2
12732837	NC[C@@H]1[C@@H]2C([C@@H](C2)CC1)(C)C
12732836	NC[C@@H]1[C@H]2C([C@H](C2)CC1)(C)C
315165	NC[C@H]1[C@@H]2C([C@@H](C2)CC1)(C)C
11194443	NC[C@H]1[C@H]2C([C@H](C2)CC1)(C)C
92464	NC[C@@H]1[C@@H]2C[C@H]([C@H]1CN)CC2
7283	NC[C@H](CC)C
99014	NC[C@@H](CCC)C
7719	NC[C@@H](CCCC)CC
18673284	NC[C@@H](CCCCCC)CCCC
15335006	NC[C@@H](CCCCCCCC)CCCCCC
3033875	NC([C@H](CCCCN)C)(C)C
76714	NC[C@@H](CC(CCN)(C)C)C
94211	NC[C@H](CCCCN)CCCN
85862	NC[C@@H](CCCN)C
78947	NC[C@H](C)C#N
7009993	N(C[C@@H](N)c1ccccc1)(C)C
3158584	N(C[C@H](N)c1ccccc1)(C)C
16643503	N(C[C@H](N)c1ccc(cc1)C)(C)C
4961986	N(C[C@@H](N)c1ccccc1)(CC)CC
99027	N(C[C@@H](N)C)(C)C
96199	N(C[C@H](N)C)C[C@H](N)C
3301	NCCN
17826744	NC(CN)(c1ccccc1)c1ccccc1
66053	N(CCN)(C)C
13128	NC(CN)(C)C
8111	N(CCN)CCN
14298803	N[C@@H]1c2c(C=C1)cccc2
18783563	N[C@@H]1c2c(C=CC1)cccc2
13528841	N[C@H]1c2c(CC=C1)cccc2
32526	N[C@@H]1[C@]2(C([C@@H](C1)CC2)(C)C)C
12219810	N[C@H]1[C@@]2(C([C@H](C1)CC2)(C)C)C
2753029	N[C@@H]1Cc2c1cccc2
20569077	N[C@H]1CCC=C1c1ccccc1
3039767	N[C@H]1CCC(=CC1)c1ccccc1
189206	N[C@H]1CCCC(=C1)c1ccccc1
17857	N[C@H]1C[C@](CC(C1)(C)C)(CN)C
25244	N[C@@H]1CCCCc2c1cccc2
40572494	N[C@H]1CCCCc2c1cccc2
130018904	N[C@H]1CCCCC=C1c1ccccc1
85931	N[C@H]1CC(C[C@@H](C1)C)(C)C
80604	N[C@@H]1CC[C@H](CC1)C
425326	N[C@@H]1CC[C@H](CC1)CCCC
299588	N[C@@H]1CC[C@H](CC2CCCCC2)CC1
15660	N[C@@H]1CC[C@@H](C[C@@H]2CC[C@@H](N)CC2)CC1
18374	N[C@H]1CC[C@H](N)CC1
110931	N[C@H]1C[C@H](CCC1)C
24152	N[C@@H]1C([C@@H](N)C1(C)C)(C)C
18814	N[C@@H]1C[C@@H](N)CCC1
6998900	N[C@H]1C[C@@H](N)CCC1
25332	N[C@@H]1[C@@H]2C[C@@H]3C[C@H]1C[C@H](C2)C3
98480	N[C@H]1[C@@H]2C[C@H](C1)CC2
10240785	N[C@H]1[C@H]2C[C@@H](C1)CC2
135045388	N[C@@H]1[C@@H](c2ccccc2)C=CC=C1
89512	N[C@@H]1[C@H](CCC1)CN
23432	N[C@@H]1[C@H](CCCC1)C
21163863	N[C@H]1[C@@H](CCCC1)C#N
13139782	N[C@H]1[C@@H](CCCC1)CN
14810387	N[C@@H]1[C@@H](CCCCC1)C
89497	N[C@@H]1[C@@H](CC[C@H](C1)C)C(C)C
45095965	N[C@H]1[C@@H](CC[C@H](C1)C)C(C)C
117174	N[C@@H]1[C@H](CC[C@H](N)C1)C
20598745	N[C@@H]1[C@H]([C@H]2C([C@H](C2)C1)(C)C)C
11744832	N[C@H]1[C@@H]([C@@H]2C([C@@H](C2)C1)(C)C)C
12173149	N[C@H]1[C@@H]([C@H]2C([C@H](C2)C1)(C)C)C
59574474	N[C@H]1[C@H]([C@@H]2C([C@@H](C2)C1)(C)C)C
117175	N[C@@H]1[C@H]([C@H](N)CCC1)C
4610	N[C@@H]1[C@@H](N)CCCC1
13838830	N[C@H]1[C@H](N)CC=CC1
43806	N[C@H]1[C@H](N)CCCC1
5071	N[C@@H]([C@@]12C[C@H]3C[C@@H](C1)C[C@@H](C2)C3)C
7048784	N[C@H]([C@@]12C[C@H]3C[C@@H](C1)C[C@@H](C2)C3)C
7016286	N[C@@H](C1CC1)C
7363995	N[C@H](C1CC1)C
3281515	N[C@@H](C1CC1)c1ccccc1
16768425	N[C@@H](C1(CC1)C)C
50987519	N[C@@H](c1c(c2ccccc2)cccc1)C
12280945	N[C@@H](C1CCC1)c1ccccc1
28166308	N[C@H](C1CCC1)c1ccccc1
24689371	N[C@@H](C1CCC1)c1ccc(cc1)C
86674583	N[C@H](c1cc(C2CC2)ccc1)C
14023213	N[C@@H](c1cc(c2ccccc2)ccc1)C
12280947	N[C@@H](C1CCCC1)c1ccccc1
643189	N[C@@H](c1ccccc1)C
7408	N[C@H](c1ccccc1)C
10997046	N[C@@H](C1CCCCC1)C
5325951	N[C@H](C1CCCCC1)C
11064121	N[C@@H](C1CCCCC1)c1ccccc1
2771754	N[C@@H](c1ccc(cc1)c1ccccc1)C
61025615	N[C@H](c1ccc(cc1)c1cccnc1)C
40465535	N[C@@H](c1cc(ccc1)C)C
7015756	N[C@@H](c1ccc(cc1)C)C
10749215	N[C@@H](c1ccccc1)C#C
11378510	N[C@@H](c1ccccc1)C=C
3391042	N[C@H](c1c(cccc1)C)C
4027798	N[C@H](c1cc(ccc1)C)C
577386	N[C@H](c1ccc(cc1)C)C
11672675	N[C@H](c1ccccc1)C#C
152956	N[C@H](c1ccccc1)C=C
2734295	N[C@@H](c1ccc(cc1)C)c1ccccc1
18968227	N[C@@H](c1c(c(ccc1)C)C)C
5086468	N[C@@H](c1cc(c(cc1)C)C)C
23147746	N[C@@H](c1cc(cc(c1)C)C)C
45072334	N[C@@H](c1cc(ccc1)C)CC
10219519	N[C@@H](c1ccccc1)CC=C
12987196	N[C@H](c1c(cccc1)C)C=C
12987195	N[C@H](c1cc(ccc1)C)C=C
45072333	N[C@H](c1cc(ccc1)C)CC
10898852	N[C@H](c1ccccc1)CC=C
15268441	N[C@@H](c1ccccc1)/C=C/c1ccccc1
45122474	N[C@@H](c1cc(cc(c1)C)C)CC
15129098	N[C@@H](c1ccccc1)CC#CC
135270491	N[C@H](c1ccc(cc1)C(=C)C)C
15076673	N[C@H](c1ccccc1)C=C(C)C
195967	N[C@@H](c1c(cc(cc1C)C)C)C
66957844	N[C@@H](c1ccccc1)CC#N
15398775	N[C@H](c1ccccc1)CC#N
40838	N[C@@H](c1ccccc1)C#N
432011	N[C@@H](c1ccccc1)CN
15282287	N[C@H](c1cc(ccc1)C#N)C
11544790	N[C@H](c1ccc(cc1)C#N)C
55282816	N[C@H](c1cc(c(cc1)C#N)C)C
85344442	N[C@H](c1ccccc1)CN=[N+]=[N-]
3847178	N[C@@H](c1ccc(CC)cc1)C
3728039	N[C@@H](c1ccc(C(C)C)cc1)C
2512963	N[C@H](c1ccc(C(C)C)cc1)C
5100980	N[C@@H](c1ccc(C(C)(C)C)cc1)C
156469	N[C@@H](c1ccc(CC(C)C)cc1)C
7026229	N[C@H](c1ccc(C(C)(C)C)cc1)C
19616511	N[C@H](c1ccc(C(C)(C)C)cc1)CC
19771170	N[C@@H](c1ccc([C@H](N)C)cc1)C
19743450	N[C@@H](c1cc([C@H](N)C)ccc1)C
123706	N[C@@H](c1c(cc(N(C)C)cc1)C)CC
2771742	N[C@@H](c1cc(N)ccc1)C
40637894	N[C@H](c1cc(N)ccc1)C
22649581	N[C@H](CC1CC1)c1ccccc1
24688818	N[C@@H](CC1CCCC1)c1ccccc1
3073211	N[C@H](CC1=C(C(CC1)(C)C)C)c1ccccc1
32893	N[C@@H](Cc1ccccc1)C
3007	N[C@H](Cc1ccccc1)C
115665	N[C@@H](CC1CCCCC1)C
26482	N[C@@H](Cc1ccccc1)c1ccccc1
1383072	N[C@H](Cc1ccccc1)c1ccccc1
10262312	N[C@@H](CC1CCCCC1)c1ccccc1
15123099	N[C@@H](Cc1ccccc1)c1ccc(cc1)C
23620321	N[C@@H](Cc1c(cccc1)C)C
18602795	N[C@@H](Cc1ccc(cc1)C)C
10034765	N[C@@H](Cc1ccccc1)C=C
103771	N[C@@H](Cc1ccccc1)CC
115808	N[C@H](Cc1c(cccc1)C)C
115806	N[C@H](Cc1cc(ccc1)C)C
199116	N[C@H](Cc1ccc(cc1)C)C
40472480	N[C@H](Cc1ccccc1)CC
191086	N[C@@H](Cc1ccc(cc1)C)c1ccccc1
10138221	N[C@H](Cc1ccc(cc1)C)c1ccccc1
39235931	N[C@@H](Cc1ccc(cc1)C)CC
18070465	N[C@@H](Cc1ccc(cc1)CC)C
20254	N[C@@H](Cc1ccccc1)CC=C
39235935	N[C@H](Cc1ccc(cc1)C)CC
54444335	N[C@H](Cc1ccccc1)CC=C
301972	N[C@@H](Cc1ccccc1)CC(=C)C
20543878	N[C@@H](Cc1ccccc1)CCN
413434	N[C@@H](Cc1ccccc1)CN
12699299	N[C@H](Cc1ccccc1)CN
15061884	N[C@@H](Cc1ccc(CCC)cc1)C
18755769	N[C@@H](Cc1c(CCC)cccc1)C
90688187	N[C@@H](Cc1ccc(CCCC)cc1)C
9794203	N[C@@H](Cc1ncccc1)c1ccccc1
15584178	N[C@H](C)C=C
24874	N[C@H](CC)C
18054	N[C@@H](CC)c1ccccc1
5324978	N[C@H](CC)c1ccccc1
6442398	N[C@@H](/C=C/c1ccccc1)C
132118220	N[C@@H](/C=C\c1ccccc1)C
31160	N[C@@H](CCc1ccccc1)C
11008589	N[C@H](C(=C)c1ccccc1)C
3697774	N[C@H](CC)c1ccc(cc1)C
6994564	N[C@H](CCc1ccccc1)C
110690	N[C@@H](CCc1ccccc1)c1ccccc1
40582749	N[C@H](CCc1ccccc1)c1ccccc1
16655386	N[C@@H](CCc1ccccc1)C=C
5195771	N[C@@H](CCc1ccccc1)CC
6999786	N[C@@H](C(C)C)C
11731	N[C@H](C(C)C)C
12246	N[C@H](CCC)C
7129624	N[C@@H](C(C)C)c1ccccc1
2449444	N[C@@H](CCC)c1ccccc1
4962875	N[C@H](C(C)C)c1ccccc1
2449447	N[C@H](CCC)c1ccccc1
20109541	N[C@@H](C(C)C)c1ccc(cc1)C
55254237	N[C@@H](C/C=C/c1ccccc1)C
132118110	N[C@@H](C/C=C\c1ccccc1)C
28168766	N[C@@H](CCC)c1ccc(cc1)C
410940	N[C@@H](CCCc1ccccc1)C
57587512	N[C@H](C/C=C/c1ccccc1)C
132118109	N[C@H](C/C=C\c1ccccc1)C
45072370	N[C@H](CCC)c1c(cccc1)C
7131340	N[C@@H](CCCc1ccccc1)c1ccccc1
16226791	N[C@H](CCCc1ccccc1)c1ccccc1
57188869	N[C@@H](CCCc1ccccc1)CC
4962455	N[C@@H](C(C)C)c1ccc(C(C)C)cc1
520907	N[C@@H](C(C)(C)C)C
57136075	N[C@@H](CC#CC)C
21405	N[C@@H](CCCC)C
7004913	N[C@H](C(C)(C)C)C
7908	N[C@H](CC(C)C)C
6999846	N[C@H](CCCC)C
3752535	N[C@@H](C(C)(C)C)c1ccccc1
11390020	N[C@@H](C(C)C)Cc1ccccc1
4961833	N[C@@H](CC(C)C)c1ccccc1
115410	N[C@@H](CCC)Cc1ccccc1
11658335	N[C@@H](CCC=C)c1ccccc1
10997374	N[C@@H](CCCC)c1ccccc1
3084892	N[C@H](C(C)C)Cc1ccccc1
11084209	N[C@H](CCCC)c1ccccc1
24688609	N[C@@H](C(C)(C)C)c1ccc(cc1)C
57563513	N[C@H](CC(C)C)c1cc(cc(c1)C)C
13247954	N[C@@H](C(C)(C)C)CC
34203	N[C@@H](CCCC)CC
5603	N[C@@H](CCCCC)C
34204	N[C@H](CCC(C)C)C
3742016	N[C@@H](C(C)(C)C)Cc1ccccc1
4715052	N[C@@H](CC(C)C)Cc1ccccc1
11240763	N[C@@H](CC=C)/C=C/c1ccccc1
21355429	N[C@@H](CCC(C)C)c1ccccc1
64300185	N[C@@H](CCC=C)Cc1ccccc1
106708	N[C@@H](CCCC)Cc1ccccc1
44818	N[C@@H](CCCCC)c1ccccc1
21941691	N[C@H](CC(C)(C)C)c1ccccc1
31179	N[C@@H](CCC=C(C)C)C
10982	N[C@@H](CCCC(C)C)C
12735	N[C@@H](CCCCCC)C
6999019	N[C@H](CCCCCC)C
110842	N[C@@H](CC(C)C)CCc1ccccc1
22831497	N[C@H](CCCCCCC)C
23352910	N[C@@H](C(CC)(CC)CC)c1ccccc1
114476	N[C@@H](CCCCCCCCC)C
123297	N[C@@H](CCCCCCCCCCC)C
14637946	N[C@@H](CCC)CN
9898804	N[C@H](CC)CC#N
10171288	N[C@H](CCC)C#N
14849721	N[C@@H](CC[C@H](N)C)C
44154131	N([C@@H](CC[C@H](N)C)C)CCCN
7753	N[C@H](C[C@H](CC)C)C
300673	N[C@H](C[C@@H](N)C)C
61136	N[C@@H](CCN)C
13034545	N[C@@H](CCN)c1ccccc1
102444	N[C@@H](CCN)CC
10261665	N[C@H](C(CN)(C)C)c1ccccc1
161455	N[C@H]([C@H]1[C@@H]2C[C@H](C1)CC2)C
210912	N[C@@H]([C@@H](c1ccccc1)C)C
45048726	N[C@H]([C@H](c1ccccc1)C)C
12846066	N[C@@H]([C@@H](c1ccccc1)C)c1ccccc1
410201	N[C@@H]([C@@H](Cc1ccccc1)C)C
24841309	N[C@@H]([C@@H](CC)c1ccccc1)C
11094944	N[C@@H]([C@@H](C)C=C)c1ccccc1
10920829	N[C@@H]([C@H](C)C=C)c1ccccc1
24841337	N[C@@H]([C@@H](CCC)c1ccccc1)C
110695	N[C@@H]([C@H](N)c1ccccc1)c1ccccc1
6931238	N[C@H]([C@@H](N)c1ccccc1)c1ccccc1
6931234	N[C@H]([C@H](N)c1ccccc1)c1ccccc1
72996037	N[C@H]([C@@H](N)c1ccccc1)CCC
11423686	N[C@@H]([C@@H](N)C)c1ccccc1
11412470	N[C@@H]([C@H](N)C)c1ccccc1
93514442	N[C@H]([C@@H](N)C)c1ccccc1
6567	N[C@@H](CN)C
642322	N[C@H](CN)C
15920061	N([C@@H](CN)C)C
89217	N([C@@H](CN)C)(C)C
199	N(=C(N)N)CCCCN
57041447	[N-]([N+]#N)[C@@H](c1ccccc1)CN
14634315	O1C2(OCC1)CCC(N)CC2
419223	O1CCC(N)CC1
16761713	O1C[C@@H](CCC1)CN
4912810	O1CCN(CC1)c1ccc([C@H](N)C)cc1
2814462	O1CCN(C[C@H](N)c2ccccc2)CC1
12264627	O1[C@H]2[C@H](N)C[C@@H]1CC2
4854736	O1[C@@H](CCC1)CCN
97924	O1[C@@H](CCCC1)CN
57947	O(C1CCCC1)c1ccc([C@H](N)C)cc1
77614	OC1(CCCCC1)CN
199693	Oc1ccc(C[C@H](N)c2ccccc2)cc1
68908	Oc1c(ccc([C@H](N)C(=O)O)c1)CO
123594	Oc1ccc([C@H](N)C)cc1
793467	O(c1ccc([C@@H](N)C)cc1)C
238181	O(c1ccc([C@H](N)C)cc1)C
59207	O(c1ccc([C@H](N)C)cc1)c1ccccc1
59831	O(c1ccc([C@H](N)C)cc1)CC
16773069	O(c1ccc([C@H](N)C)cc1)CCC
3020319	Oc1ccc([C@@H](N)CC)cc1
3143287	O(c1ccc([C@@H](N)CC)cc1)C
4962874	O(c1ccc([C@@H](N)C(C)C)cc1)C
684097	O(c1ccc([C@@H](N)CC(=O)O)cc1)C
585889	O(c1ccc([C@H](N)CC(=O)O)cc1)C
17389813	O(c1ccc([C@H](N)CO)cc1)CC
11816063	Oc1ccc([C@H](N)C(=O)N)cc1
90548	O(c1ccc([C@@H](N)C(=O)O)cc1)C
265442	O(c1ccc([C@H](N)C(=O)O)cc1)C
6604713	Oc1c(cc([C@@H](N)C(=O)O)cc1)C(=O)O
4014619	Oc1c(cc([C@H](N)C(=O)O)cc1)C(=O)O
18331273	O[C@]1(CC[C@@H](N)CC1)C
12347985	Oc1cc([C@@H](N)C)ccc1
12347986	Oc1cc([C@H](N)C)ccc1
7020761	O(c1cc([C@@H](N)C)ccc1)C
4612058	O(c1cc([C@H](N)C)ccc1)C
3253901	O(c1cc([C@H](N)C)ccc1)CC
376091	O(c1cc([C@@H](N)C)ccc1OC)C
793783	O(c1cc([C@H](N)C)ccc1OC)C
2764411	Oc1cc([C@H](N)CC(=O)O)ccc1
2764294	O(c1cc([C@H](N)CC(=O)O)ccc1)C
12096266	O(c1cc([C@H](N)CC(=O)O)ccc1O)C
125533	Oc1cc([C@H](N)CN)ccc1O
1217	Oc1cc([C@H](N)C(=O)O)ccc1
265441	O(c1cc([C@H](N)C(=O)O)ccc1)C
42560	Oc1cc([C@H](N)C(=O)O)ccc1C=O
6604709	Oc1cc([C@@H](N)C(=O)O)ccc1C(=O)O
1297	Oc1cc([C@H](N)C(=O)O)ccc1C(=O)O
27915	Oc1cc([C@H](N)C(=O)O)ccc1O
10197959	Oc1cc([C@@H](N)C(=O)O)cc(O)c1
108001	Oc1cc([C@H](N)C(=O)O)cc(O)c1
241456	Oc1c([C@@H](N)C)cccc1
11105425	Oc1c([C@H](N)C)cccc1
853082	O(c1c([C@@H](N)C)cccc1)C
853083	O(c1c([C@H](N)C)cccc1)C
43189202	O(c1c([C@H](N)C)cccc1)c1ccccc1
4019232	O(c1c([C@@H](N)C)cccc1)CC
16786085	O(c1c([C@H](N)C)cccc1)C(C)C
40465646	O(c1c([C@@H](N)C)ccc(OC)c1)C
40465648	O(c1c([C@H](N)C)ccc(OC)c1)C
12413507	O(c1c([C@H](N)CN)cccc1)C
10125097	Oc1c([C@H](N)C(=O)O)cccc1
50987520	O=C1N(CCC1)c1cc([C@H](N)C)ccc1
7446792	O(C(C)C)c1ccc([C@@H](N)C)cc1
59803	O(C(C)C)c1ccc([C@H](N)C)cc1
16640678	O(C(C)C)c1cc([C@H](N)C)ccc1
56263	O(CCCC)c1ccc([C@H](N)C)cc1
93411	O(CCCCCCCCCCCCCN)CC
3085904	O(CCCCCCCCCCCCN)CC
11789950	OCCCCCCCCCCCN
15919832	OCCCCCCCCN
54515541	OCCCCC[C@H](N)C
19960	OCCCCCCN
3590	OC(CCC[C@H](N)C)(C)C
443849	O=CCCCCN
75634	OCCCCCN
10057484	O(CCCCCN)C
7016394	O(C(C)(C)C)C(=O)[C@@H](N)c1ccccc1
22677686	OCCC[C@H](N)c1ccccc1
25868	OCCCCN
9942121	OCC[C@@H](N)C
9898801	OCC[C@H](N)C
7016858	OCC[C@@H](N)c1ccccc1
203500	OCC[C@H](N)c1ccccc1
17039367	OCC[C@@H](N)C1CCCCC1
26748	OC(C[C@@H](N)c1ccccc1)(C)C
10012504	OCC([C@@H](N)c1ccccc1)(C)C
10103748	OCC([C@H](N)c1ccccc1)(C)C
2733725	OCC[C@H](N)c1ccc(OC)cc1
12088093	O(CCCN1CCC(N)CC1)C
1672	O(CCCN)C
22720	O(CCCN)CC
54320456	O[C@](CCN)(CC)C
22273067	OC(CCN)(CC)CC
151733	O=C(CCN)CN
5126	OC[C@@H](N)C
80308	OC[C@H](N)C
134797	OC[C@@H](N)c1ccccc1
92466	OC[C@H](N)c1ccccc1
11105539	O(C[C@@H](N)c1ccccc1)C
11019045	O(C[C@H](N)c1ccccc1)C
16794100	O(C[C@@H](N)c1ccccc1)c1ccccc1
13446	O=C([C@@H](N)c1ccccc1)c1ccccc1
436484	OC([C@H](N)c1ccccc1)(C)C
7021536	O(C[C@@H](N)C)C
123458	O(C[C@H](N)C)C
22129	OC[C@@H](N)CC
2723856	OC[C@H](N)CC
220878	OC([C@H](N)C)(C)C
249017	OC[C@@H](N)CCC
12839819	O(C[C@@H](N)C(C)C)C
111307	OC[C@@H](N)CC(C)C
2724002	OC[C@H](N)CC(C)C
6994402	OC[C@H](N)CCCC
91202	OC[C@@H](N)[C@@H](CC)C
81293	O[C@H]1CC[C@H](N)CC1
11240459	O[C@H]1C[C@H](N)CCC1
12886904	O[C@@H]1[C@H](N)CCC1
10464306	O[C@H]1[C@H](N)CCC1
7057408	O[C@@H]1[C@@H](N)CCCC1
14756407	O[C@H](CCCCCCCCCCC)[C@@H](N)C
16739261	O[C@@H](CCCCCCCCC)[C@H](N)C
11412368	O[C@@H](CCCC)CN
95299	O[C@H](CCC)CN
12452686	O[C@@H](C[C@H](N)C)C
9964071	O[C@H](CCN)CC
12352923	O[C@@H]([C@@H](N)c1ccccc1)C
719819	O[C@@H]([C@@H](N)c1ccccc1)c1ccccc1
22243	O[C@@H]([C@H](N)c1ccccc1)c1ccccc1
719821	O[C@H]([C@@H](N)c1ccccc1)c1ccccc1
719822	O[C@H]([C@H](N)c1ccccc1)c1ccccc1
151397	O[C@H]([C@H](N)c1ccccc1)C(=O)O
10176516	O[C@H]([C@@H](N)c1ccccc1)C(=O)OC
226831	O[C@H]([C@@H](N)C)C
55284966	O[C@@H]([C@@H](N)CC)CCCC
43422879	O=C(N(C1CCCCC1)C)CN
16791646	O=C(Nc1cc([C@H](N)C)ccc1)C
24691874	O=C(N(C)C)C[C@H](N)c1ccccc1
14584872	O=C(NC)[C@H](N)c1ccccc1
193424	O=C(NCC(=O)O)[C@H](N)c1ccccc1
12791	O=C(N)[C@@H](N)c1ccccc1
729987	O=C(N)[C@H](N)c1ccccc1
69640	O=C(N)[C@@H](N)CC(C)C
114616	O=C(N)[C@H](N)CC(C)C
17751895	O(C(=O)c1ccc([C@@H](N)C)cc1)C
13893	OC(=O)CC[C@H](N)c1ccccc1
69189	OC(=O)C[C@@H](N)c1ccccc1
686704	OC(=O)C[C@H](N)c1ccccc1
2755328	O(C(=O)C[C@@H](N)c1ccccc1)C
788099	O(C(=O)C[C@H](N)c1ccccc1)C
21714027	O(C(OC)[C@H](N)c1ccccc1)C
2764298	OC(=O)C[C@@H](N)c1cc(ccc1)C
2733680	OC(=O)C[C@@H](N)c1ccc(cc1)C
6934183	OC(=O)C[C@H](N)c1cc(ccc1)C
737976	OC(=O)C[C@H](N)c1ccc(cc1)C
236379	O(C(=O)C[C@@H](N)c1ccccc1)CC
1491713	OC(=O)C[C@@H](N)c1ccc(cc1)C#N
3796284	OC(=O)C[C@@H](N)c1ccc([N+](=O)[O-])cc1
440311	OC(=O)C[C@@H](N)c1ccc(O)cc1
237320	OC(=O)C[C@@H](N)c1cc([N+](=O)[O-])ccc1
2779217	OC(=O)C[C@@H](N)c1c([N+](=O)[O-])cccc1
3866	OC(=O)[C@@H](N)c1ccccc1
70134	OC(=O)[C@H](N)c1ccccc1
117324	O(C(=O)[C@@H](N)c1ccccc1)C
90514	O(C(=O)[C@H](N)c1ccccc1)C
1501939	OC(=O)[C@@H](N)c1c(cccc1)C
4693797	OC(=O)[C@@H](N)c1cc(ccc1)C
5152152	OC(=O)[C@@H](N)c1ccc(cc1)C
409886	O(C(=O)[C@@H](N)c1ccccc1)CC
6922658	O(C(=O)[C@H](N)c1ccccc1)CC
10262056	OC(=O)[C@@H](N)c1cc(ccc1)C(=O)O
5115	OC(=O)[C@@H](N)c1ccc(cc1)C(=O)O
3931705	OC(=O)[C@@H](N)c1c(cc(cc1)C(=O)O)C
3426385	OC(=O)[C@@H](N)c1ccc(CC)cc1
13224265	OC(=O)[C@@H](N)c1ccc(N)cc1
232518	OC(=O)[C@@H](N)c1ccc(N(C)C)cc1
221192	OC(=O)[C@@H](N)c1ccc([N+](=O)[O-])cc1
36143	OC(=O)[C@@H](N)c1ccc(O)cc1
89853	OC(=O)[C@H](N)c1ccc(O)cc1
4123006	O(C(=O)[C@@H](N)c1ccc(O)cc1)C
11298312	O(C(=O)[C@H](N)c1ccc(O)cc1)C
4265557	OC(=O)[C@@H](N)c1cc([N+](=O)[O-])ccc1
10125131	O(C(=O)[C@@H](N)c1cc(O)ccc1)CC
57553001	P(C(C)(C)C)(C(C)(C)C)CCN
57552996	P(C(C)C)(C(C)C)CCN
23399992	[P@@](=O)(O)([C@H]1C[C@@H](N)CC1)CCCC
44457233	P(=O)(O)(O)C(=O)N[C@H]1[C@@H](N)CCCC1
14594132	S1CC(N)C1
4544809	S(c1ccc([C@H](N)C(=O)O)cc1)C
13961629	S(CCCCCCN)C
19046419	SCCCCCN
30486	SCCCCN
22885599	S(CC[C@H](N)CS)C
97436	SCCCN
77743	S(CCCN)C
19043007	SC[C@@H](N)c1ccccc1
2736900	S(=O)(=O)(c1ccc([C@H](N)C)cc1)C
11355826	S(=O)(=O)(N1CCC(N)CC1)C
3689755	S(=O)(=O)(N)c1ccc([C@H](N)C)cc1
16785149	S(=O)(=O)(Nc1ccc([C@H](N)C)cc1)C
4962826	S(=O)(=O)(N)c1cc([C@H](N)C)ccc1
43103834	S(=O)(=O)(NC)c1cc([C@H](N)C)ccc1
284328	S(=O)(=O)(O)C[C@@H](N)c1ccccc1
2915	S(SCCN)CCN
