# Supplementary material for: A refined picture of the native amine dehydrogenase family revealed by extensive biodiversity screening
Source: Nat Commun. 2024 Jun 10;15:4933. doi: 10.1038/s41467-024-49009-2 (PMC11164908; doi:10.1038/s41467-024-49009-2)
Supplement: Supplementary file 5 — Supplementary Data 2 [file 41467_2024_49009_MOESM5_ESM.xlsx]

## Sheet: G1_Activity
								Substrates
								2-amino-4-oxopentanoic acid (1a)		cyclohexanone (2a)
96-well plate position	Protein ID	selection reason	ASMC Group	Sequence (not isolated clone)a	Gel (Induction)a	Gel (crude cell lysate)a	total protein concentration (mg/mL)b	UV (mU/min)	UHPLC-UV (mM of amine)	UV (mU/min)	UHPLC-UV (mM of amine)
A1	A0A1G3B4D8		G1	+	+	-	1.19	1.91	nd	7.16	nd
A2	A0A1N7CG58		G1	+	+	+	0.93	0.44	0.06	12.27	nd
A3	A0A256ZH63		G1	+	+	+	1.23	6.01	nd	9.12	nd
A4	A0A2E5H1N4		G1	+	-	-	0.84	6.28	nd	12.93	nd
A5	A0A2V7V0R6		G1	+	+	-	1.17	2.28	nd	9.37	nd
A6	A0A2V8ALY0		G1	+	+	-	1.33	0.22	nd	10.92	nd
A7	A0A2V9A1L5		G1	+	+	-	1.61	-2.8	1.7	14.97	nd
A8	A0A2V9D351		G1	-	-	-	1.48	0.02	nd	6.68	nd
A9	A0A371JQC1		G1	+	+	-	1.29	-4.39	nd	6.19	nd
A10	A0A497KAJ3		G1	-	-	-	1.24	-3.47	nd	5.9	nd
A11	A0A523WAC6		G1	+	-	-	0.98	-4.61	nd	1.18	nd
A12	A0A523ZXH1		G1	+	-	-	1.12	-1.92	nd	3.46	nd
B1	A0A534PAI4		G1	+	-	-	1.16	-1.88	0.84	11.09	nd
B2	A0A540X1D9		G1	+	-	-	1.23	-88.63	6.95	9.37	nd
B3	A0A661QLY4	NetSyn analysis	G1	+	+	-	0.82	0.88	nd	3.87	0.27
B4	A0A661V348		G1	+	+	-	1.68	1.82	nd	5.4	nd
B5	JGI_GEM-1049		G1	+	-	-	2	0.56	nd	9.41	nd
B6	JGI_GEM-1102		G1	+	-	-	1.69	-1.53	nd	8.61	nd
B7	JGI_GEM-1245		G1	-	-	-	1.6	-4.39	0.46	6.14	nd
B8	JGI_GEM-1246		G1	+	-	-	1.48	2.63	nd	7.97	nd
B9	JGI_GEM-1310		G1	+	-	-	1.4	-1.36	nd	8.35	nd
B10	JGI_GEM-1407		G1	-	-	-	1.49	-4.52	not tested	9.04	not tested
B11	JGI_GEM-168		G1	-	-	-	1.49	1.76	not tested	9.3	not tested
B12	JGI_GEM-1707		G1	-	-	-	1.21	-2.82	not tested	6.67	not tested
C1	JGI_GEM-1711		G1	+	+	+	1.26	1.79	nd	8.32	nd
C2	JGI_GEM-1911		G1	-	-	-	0.33	-28.35	nd	-22.74	nd
C3	JGI_GEM-1939		G1	+	-	+	1.38	-0.13	nd	2.1	nd
C4	JGI_GEM-1986		G1	+	+	+	2.11	0.01	nd	3.35	nd
C5	JGI_GEM-399		G1	+	-	-	2.32	2.38	nd	5.06	nd
C6	JGI_GEM-760		G1	-	-	-	1.66	0.76	nd	2.47	nd
C7	MGYP000159186384		G1	+	-	-	1.59	-0.13	0.78	4.56	nd
C8	MGYP000278574580		G1	+	-	+	1.86	-0.2	0.23	4.65	nd
C9	MGYP000428855216		G1	+	Double band	Double band	1.57	5.22	nd	4.4	nd
C10	MGYP000720856744		G1	+	-	-	1.55	4.8	nd	4.93	nd
C11	MGYP000940046671		G1	+	-	+	1.58	3.22	nd	3.54	nd
C12	MGYP000969634101		G1	+	-	-	0.9	2.29	nd	1.08	nd
D1	MGYP000976802609		G1	+	-	-	0.8	-4.99	nd	2.33	nd
D2	MGYP001101274265		G1	+	-	+	0.73	-6.05	nd	11.63	nd
D3	MGYP001116758352		G1	+	-	-	0.82	-2.68	nd	1.64	nd
D4	MGYP001132756558		G1	+	-	+	1.3	-275.63	5.04	33.86	nd
D5	MGYP001469279204		G1	+	-	-	1.18	0.62	nd	6.24	nd
D6	TARA_MAG_00351_000000002147		G1	+	+	-	1.34	6.2	nd	28.44	nd
D7	AmDH4_A9BHL2	reference G2	G2			+	0.95	-257.69	9.00	18.46	nd
D8	D2RES1	reference G1	G1			+	1.09	-0.48	nd	0.98	nd
D9	B9KZJ1	reference G1	G1				1.15	-1.54	nd	6.63	nd
D10	MsmeAmDH_A0A0D6I8P6	reference G3	G3				1.22	-2.62	nd	2.66	0.79
D11	PET Coli	blank (negative control)					1.09	-2.42	nd	1.39	nd

## Sheet: ID_Correspondence
For clarity, certain sequence IDs have been modified before analysis. Hereafter, correspondence for modified IDs is reported ("-" means no change).
Sequence ID in the publication	Real Sequence ID in database	Sequence ID in refAmDHs17959_nr.fa	Database
A0A1G3B4D8	-	-	UniProtKB
A0A1N7CG58	-	-	UniProtKB
A0A256ZH63	-	-	UniProtKB
A0A2E5H1N4	-	-	UniProtKB
A0A2V7V0R6	-	-	UniProtKB
A0A2V8ALY0	-	-	UniProtKB
A0A2V9A1L5	-	-	UniProtKB
A0A2V9D351	-	-	UniProtKB
A0A371JQC1	-	-	UniProtKB
A0A497KAJ3	-	-	UniProtKB
A0A523WAC6	-	-	UniProtKB
A0A523ZXH1	-	-	UniProtKB
A0A534PAI4	-	-	UniProtKB
A0A540X1D9	-	-	UniProtKB
A0A661QLY4	-	-	UniProtKB
A0A661V348	-	-	UniProtKB
JGI_GEM-168	3300005858.a:Ga0079995_1063350_12	JGI_GEM-168	GEM (Genomes from Earth’s Microbiomes)
JGI_GEM-399	3300009084.a:Ga0105046_10092818_3	JGI_GEM-399	GEM (Genomes from Earth’s Microbiomes)
JGI_GEM-760	3300013137.a:Ga0172375_10000217_61	JGI_GEM-760	GEM (Genomes from Earth’s Microbiomes)
JGI_GEM-1049	3300017429.a:Ga0185343_1001314_15	JGI_GEM-1049	GEM (Genomes from Earth’s Microbiomes)
JGI_GEM-1102	3300017938.a:Ga0187854_10001624_2	JGI_GEM-1102	GEM (Genomes from Earth’s Microbiomes)
JGI_GEM-1245	3300021472.a:Ga0190363_1000002_503	JGI_GEM-1245	GEM (Genomes from Earth’s Microbiomes)
JGI_GEM-1246	3300021472.a:Ga0190363_1000016_31	JGI_GEM-1246	GEM (Genomes from Earth’s Microbiomes)
JGI_GEM-1310	3300023177.a:Ga0233423_10000131_28	JGI_GEM-1310	GEM (Genomes from Earth’s Microbiomes)
JGI_GEM-1407	3300025377.a:Ga0208075_1002193_3	JGI_GEM-1407	GEM (Genomes from Earth’s Microbiomes)
JGI_GEM-1707	3300025920.a:Ga0207649_10000960_12	JGI_GEM-1707	GEM (Genomes from Earth’s Microbiomes)
JGI_GEM-1711	3300025927.a:Ga0207687_10000003_173	JGI_GEM-1711	GEM (Genomes from Earth’s Microbiomes)
JGI_GEM-1911	3300027515.a:Ga0209162_1001672_5	JGI_GEM-1911	GEM (Genomes from Earth’s Microbiomes)
JGI_GEM-1939	3300027652.a:Ga0209007_1000082_15	JGI_GEM-1939	GEM (Genomes from Earth’s Microbiomes)
JGI_GEM-1986	3300027820.a:Ga0209578_10000053_119	JGI_GEM-1986	GEM (Genomes from Earth’s Microbiomes)
MGYP000159186384	-	-	MGnify (EMBL-EBI)
MGYP000278574580	-	-	MGnify (EMBL-EBI)
MGYP000428855216	-	-	MGnify (EMBL-EBI)
MGYP000720856744	-	-	MGnify (EMBL-EBI)
MGYP000940046671	-	-	MGnify (EMBL-EBI)
MGYP000969634101	-	-	MGnify (EMBL-EBI)
MGYP000976802609	-	-	MGnify (EMBL-EBI)
MGYP001101274265	-	-	MGnify (EMBL-EBI)
MGYP001116758352	-	-	MGnify (EMBL-EBI)
MGYP001132756558	-	-	MGnify (EMBL-EBI)
MGYP001469279204	-	-	MGnify (EMBL-EBI)
TARA_MAG_00351_000000002147	TARA_AON_82_MAG_00351_000000002147.3.1	absent - remote homolog (cf. "Miss_Seq" tab")	SMAGs (Tara Oceans Eukaryote Metagenome Assembled Genomes)
AmDH4	A9BHL2	A9BHL2	UniProtKB
D2RES1	-	-	UniProtKB
B9KZJ1	-	-	UniProtKB
MsmeAmDH	A0A8B4R7U8 (formerly A0A0D6I8P6)	absent - redundancy (cf. "Miss_Seq" tab")	UniProtKB

## Sheet: Miss_Seq
Sequence ID	Sequence
TARA_MAG_00351_000000002147	MAGAGAAGGVLVKTYERKLRFILIGCGRCGVEIGRMALDQGFECVAAVTDKTGLGQDVGHFLGLGKPLGVAITNDLDAALEQVAQAGGADLAFEQTTVYPLEELKSLLLKILNAKLNVASIREDLLFSWDQAPALSAELDAAAKANGVSLVGGGFADLYWLQMMLTLLGGTHRVRRCGFLLRCNIDLYGETMVRKLGMGLRKEEWEKEAPGICPPTRVMQALAAAMGWGWKEATPDLKKTAHTPDRPVPSKAFGRDIQVGEVHQVLQEVSLTCENGVEIAFTYTMQVLRDDEKEENELFVEGHPNARVIFGATDTMGGTVAGMLGRAVATVDAAPGYIPSFKLGAMRELF
A0A8B4R7U8	MSDIRAVVYGVGAMNSIVAGMLLDKGVQIVGAIARSPQKVGQDLGDLLGLGRQLGVAVSDDAAEVLEQTHPDIAVIAVNSYLTDAVEQLRICAEHGVNAVTLSEEMLYPWETSPELSAELDALAKSTGATLTGTGYQDTFWVNMIALLMGTAHRIDTVRGKASWNVDDFGPELATAQQVGRTVAEFDEWVRGAQRPPTFGRNVLDALVADTGLTVKSITTATRPDIASAAMRSEALGIDLAPGDVIGFTDIDRIETEEGPVFEFEMSGRVYGPGEGDINEWTIEGEPNLFLSNGTVPTQTTTCTQMVNRIPDVIAAPPGIVTVDRLPRLRYRPQF
