# Supplementary material for: A refined picture of the native amine dehydrogenase family revealed by extensive biodiversity screening
Source: Nat Commun. 2024 Jun 10;15:4933. doi: 10.1038/s41467-024-49009-2 (PMC11164908; doi:10.1038/s41467-024-49009-2)
Supplement: Supplementary file 6 — Supplementary Data 3 [file 41467_2024_49009_MOESM6_ESM.xlsx]

## Sheet: G2_Activity
											Substrates
											2-amino-4-oxopentanoic acid (1a)			cyclohexanone (2a)
					induction with 0.5 mM IPTG			induction with 1 mM IPTG			UHPLC-UV (mM of amine)		UV (mU/min)	UHPLC-UV (mM of amine)		UV (mU/min)
96-well plate position	Protein ID	selection reason	ASMC Group	Sequence (not isolated clone)a	Gel (Induction)a	Gel (crude cell lysate)a	total protein concentration (mg/mL)b	Gel (Induction)a	Gel (crude cell lysate)a	total protein concentration (mg/mL)b	0.5 mM IPTG	1 mM IPTG	0.5 mM IPTG	0.5 mM IPTG	1 mM IPTG	0.5 mM IPTG
A1	A0A0K1F9Z0		G2	+	+	-	1.24	+	+	3.4	7.39	7.05	-30.16	nd	nd	-1.03
A2	A0A1G9CUZ3		G2	+	+	+	1.48	+	+	3.51	2.96	6.89	3.9c	nd	nd	-0.93
A3	A0A1H2SQ70		G2	+	+	+	1.34	+	+	2.15	3.06	7.28	4.4c	traces	nd	-1.37
A4	A0A1I2AM70		G2	-	+	+	1.56	+	+	3.46	2.9	7.72	-2.74	nd	nd	-0.26
A5	A0A1Q3RDL6		G2	+	-	-	1.49	-	-	3.35	3.31	8.33	-24.94	nd	nd	-0.81
A6	A0A1V4IA11		G2	+	+	+	1.33	+	+	3.75	3.14	7.2	11.2c	nd	nd	0.04
A7	A0A381J7D8		G2	+	-	-	1.5	+	+	4.73	5.1	7.54	-10.37	nd	nd	-0.59
A8	A0A3A6NNC4		G2	+	+	+	1.5	+	+	2.69	5.16	7.02	-25.72	nd	nd	-0.84
A9	A0A6L5Y5H5		G2	+	+	+	1.94	+	+	2.84	5.19	8.36	-6.3	nd	nd	-1.59
A10	D4M7J4		G2	+	-	-	1.85	+	-	2.16	4.33	6.4	-26.38	nd	nd	-0.94
A11	A0A415DVD9		G2	+	-	-	1.28	-	-	2.7	4.15	7.5	-26.16	nd	traces	-0.9
A12	GUT_GENOME245263_00214		G2	+	+	-	0.81	+	-	1.28	3.73	7.01	-15.63	nd	0.05	-1.34
B1	GUT_GENOME282822_00230		G2	+	+	+	1.96	+	+	3.81	4.16	8.59	3.4c	nd	nd	-0.33
B2	JGI_GEM-1464		G2	+	+	+	2.22	+	+	3.13	2.5	5.45	2.8c	nd	nd	-1.01
B3	JGI_GEM-2106		G2	+	+	-	1.66	+	-	2.39	3.49	7.66	-7.12	nd	nd	-0.79
B4	D4HBK2		G2	+	+	+	1.7	+	+	3.63	4.56	7.7	-6.65	nd	nd	-0.4
B5	MGYP000414164534		G2	+	+	-	1.29	+	-	2.51	4.4	7.57	-4.36	nd	nd	0.12
B6	MGYP000657231648		G2	+	-	+	2.15	+	+	4.4	4.01	7.53	2.71	nd	nd	-0.89
B7	MGYP000865034158		G2	+	+	+	2.37	+	+	4.78	4.31	8.1	-0.79	traces	traces	-0.48
B8	A0A0M8JPT8		G2	-	+	+	2.24	+	+	3.51	4.45	8.77	-42.48	traces	traces	-2.39
B9	MGYP000950160037		G2	+	-	-	1.85	+	-	2.79	4.96	3.68	-13.99	nd	nd	-0.27
B10	MGYP000987247722		G2	+	+	+	1.9	+	+	3.54	4.81	7.63	-29.89	nd	nd	-1.01
B11	MGYP001001626462		G2	+	+	+	1.37	+	+	2.6	4.73	7.26	2.2c	traces	traces	-0.54
B12	MGYP001060054573		G2	+	+	+	1.35	+	+	2.6	4.59	6.87	-59.84	nd	nd	-2.03
C1	MGYP001074633565		G2	+	+	+	1.56	+	+	3.15	6.58	8.44	1.5c	nd	nd	-0.31
C2	MGYP001106092858		G2	+	+	+	1.58	+	+	2.16	2.01	3.21	-2.58	nd	nd	-0.28
C3	MGYP001160650575		G2	+	+	+	2.19	+	+	3.54	3.59	8.43	-9.92	traces	traces	-0.69
C4	MGYP001263679269		G2	+	+	+	1.91	+	+	3.91	3.67	8.02	-0.68	nd	nd	-0.39
C5	MGYP001321623163		G2	+	-	-	1.38	-	-	3.21	4.83	8.89	-72.27	nd	nd	-0.32
C6	AmDH4_A9BHL2	reference G2	G2	+	+	+	0.96	+	+	2.81	5.3	8.52	1.0c	nd	nd	-0.04
C7	D2RES1	reference G1	G1	+	+	+	1.44	-	+	3.69	2.63	9.25	-8.01	nd	nd	0.36
C8	MsmeAmDH_A0A0D6I8P6	reference G3	G3	+	+	+	1.48	+	+	3.74	0.48	nd	-0.36	8.88	6.37	-5.82
C9	PET Coli						1.27			2.12	0.1	0.04	-6.03	nd	nd	-2.35

## Sheet: ID_Correspondence
For clarity, certain sequence IDs have been modified before analysis. Hereafter, correspondence for modified IDs is reported ("-" means no change).
Sequence ID in this publication	Sequence ID in public database	Sequence ID in refAmDHs17959_nr.fa	Database
A0A0K1F9Z0	-	-	UniProtKB
A0A1G9CUZ3	-	-	UniProtKB
A0A1H2SQ70	-	-	UniProtKB
A0A1I2AM70	-	-	UniProtKB
A0A1Q3RDL6	-	absent - redundancy (cf. "Miss_Seq" tab")	UniProtKB
A0A1V4IA11	-	-	UniProtKB
A0A381J7D8	-	-	UniProtKB
A0A3A6NNC4	-	-	UniProtKB
A0A6L5Y5H5	-	-	UniProtKB
D4M7J4	-	-	UniProtKB
A0A415DVD9	-	absent - redundancy (cf. "Miss_Seq" tab")	UniProtKB
GUT_GENOME245263_00214	-	-	UHGP (Unified Human Gastointestinal Protein)
GUT_GENOME282822_00230	-	-	UHGP (Unified Human Gastointestinal Protein)
JGI_GEM-1464	3300025514.a:Ga0208490_101082_5	JGI_GEM-1464	GEM (Genomes from Earth’s Microbiomes)
JGI_GEM-2106	3300028191.a:Ga0265595_1013151_5	JGI_GEM-2106	GEM (Genomes from Earth’s Microbiomes)
D4HBK2	-	absent - redundancy (cf. "Miss_Seq" tab")	UniProtKB
MGYP000414164534	-	-	MGnify (EMBL-EBI)
MGYP000657231648	-	-	MGnify (EMBL-EBI)
MGYP000865034158	-	-	MGnify (EMBL-EBI)
A0A0M8JPT8	-	absent - redundancy (cf. "Miss_Seq" tab")	UniProtKB
MGYP000950160037	-	-	MGnify (EMBL-EBI)
MGYP000987247722	-	-	MGnify (EMBL-EBI)
MGYP001001626462	-	-	MGnify (EMBL-EBI)
MGYP001060054573	-	-	MGnify (EMBL-EBI)
MGYP001074633565	-	-	MGnify (EMBL-EBI)
MGYP001106092858	-	-	MGnify (EMBL-EBI)
MGYP001160650575	-	-	MGnify (EMBL-EBI)
MGYP001263679269	-	-	MGnify (EMBL-EBI)
MGYP001321623163	-	-	MGnify (EMBL-EBI)
AmDH4	A9BHL2	A9BHL2	UniProtKB
D2RES1	-	-	UniProtKB
MsmeAmDH	A0A8B4R7U8 (formerly A0A0D6I8P6)	absent - redundancy (cf. "Miss_Seq" tab")	UniProtKB

## Sheet: Miss-Seq
Sequence ID	Sequence
A0A8B4R7U8	MSDIRAVVYGVGAMNSIVAGMLLDKGVQIVGAIARSPQKVGQDLGDLLGLGRQLGVAVSDDAAEVLEQTHPDIAVIAVNSYLTDAVEQLRICAEHGVNAVTLSEEMLYPWETSPELSAELDALAKSTGATLTGTGYQDTFWVNMIALLMGTAHRIDTVRGKASWNVDDFGPELATAQQVGRTVAEFDEWVRGAQRPPTFGRNVLDALVADTGLTVKSITTATRPDIASAAMRSEALGIDLAPGDVIGFTDIDRIETEEGPVFEFEMSGRVYGPGEGDINEWTIEGEPNLFLSNGTVPTQTTTCTQMVNRIPDVIAAPPGIVTVDRLPRLRYRPQF
A0A1Q3RDL6	MRNENVKVAIWGFGAMGSGMAKMLLTKKGVDIVGVCDRNPERVGKSIYELLGVERGSRPEVIINENIDEVISEKSCDICLTATDSFTAKAFPRLKHVLEKKINVISTAEEMSYPKAQSPELAAELDKIAKENGVTILGTGINPGLIMDLLVVVLTGCMTDVTEIEAKRVNSLSPFGHAVMEEQGVGITVDAFNKGVEDGSLAGHVGFAESINMIADAIGWDVQKIETQMKPIVTTVDRKSPHGFAAAGNVAGVNMTGQGFVDGEVKINMIHPQQIEPEMEGTFTGDYITLKGSPEVNMNIKPEVEGGLGTIAMCVNMIPQVINAEPGLKTMLDLPVPRAIMGDMRSFVK
A0A415DVD9	MENVKVIIWGLGAMGGGVADMLLTKKGVDIVGVAGRGKKIGTSMYDYIKTEKGDREDVLIQAAEDVIKPGAADIVILCTDSFTKNAFPRLKFIMEQGINVITSAEEMAYPAAQNPDLAEELDKIAKANGVSCLGTGINPGHIMDLLVLVMTGCMTDVKHILSRRVNSLSPFGPAVMEEQGIGISVDEFMKRKADGSMAGHVGFAESVGMMAEGLGLCVEDFSQDMNPIATDVDRKSPYGFAAAGSCAGVSMTADAKLCNGMEIRMEHPQQIEPEQVGVQTGDYVIIEGTPAVNMVNSPEVEGGLGTIAMCANMIPQVINAEPGLHTMITLPIPRALMGDVRDRICPDKKIVK
D4HBK2	MTATNPIRVVQWGLGAMGQGMAKLITAKDGLELVGAIDVNPALDGKDIGEVLGIDPLGANVTTDPASILDSNKVDVVTIATTSWVHDQIADLRTIITAGINVVSIAEEMSCPEAQNPDMAKELDELAKKHGVSAVGVGVNPGFVLDHLVVALSSGSQDVTHIEARRVNDLAPYGQTVLRTQGVGTTPEEFKAGVADGSIVGHVGFPESIRLISDALGLGVDSIEQHIEPIIAKVARPARDRTVEPGQVAGCNHTAVGRREGEEVIRLIHPQQVAPEAEGQETGDFITITGVPDISMSTGPEIAGGKATAGICVNTIPRIVAATPGLKRIIDLPSPCALMGPSAYERR
A0A0M8JPT8	MEPIRVLQWGLGAMGSGMARLMLEKSGLKIEAVIDGRPDYVGKDLGDVLGVGKSLGVTITNRPEDVLKKEKVDLVILATTSWLSEQMPDLRKVLSAGINCISIAEEMADPYAQSPELARELDELAKKHGVSVLGTGVNPGFVLDLLVVTLTGGNHSVERIEASRVNDLSPYGPTVMKSQGVGTTPEAFRAGVADGSIVGHVGFPESIHMISDALGLGVDRIEQSREPIISKVHRETPHVTVEPGMVAGCAHIGVGYRGDKEVIRLIHPQQIHPQLENQDTGDYIHIYGKPEIHMAVKPEIAGGIATMGIAVNMIPHVVAATPGLKRMIDLPAPAALMGESAYSRHI
