# Supplementary material for: A refined picture of the native amine dehydrogenase family revealed by extensive biodiversity screening
Source: Nat Commun. 2024 Jun 10;15:4933. doi: 10.1038/s41467-024-49009-2 (PMC11164908; doi:10.1038/s41467-024-49009-2)
Supplement: Supplementary file 8 — Supplementary Data 5 [file 41467_2024_49009_MOESM8_ESM.xlsx]

## Sheet: ASMC_Reference=AmDH4
Protein ID	ASMC group	P1	P2	P3	P4	P5	P6	P7	P8	P9	P10	P11	P12	P13	P14	P15	P16	P17	P18	P19	P20	P21
A0A1G3B4D8	G1	S	C	E	G	I	N	F	L	R	Q	N	R	F	I	-	V	G	F	A	G	T
A0A1N7CG58	G1	S	C	E	G	I	N	Y	I	R	V	D	R	L	V	H	V	G	-	T	G	T
A0A256ZH63	G1	S	C	E	G	I	N	F	L	R	I	N	R	F	I	-	V	G	F	A	G	T
A0A2V7V0R6	G1	S	C	E	G	V	N	Y	A	R	V	D	R	L	V	-	V	G	L	M	G	T
A0A2V8ALY0	G1	S	T	E	G	V	N	F	A	R	Q	D	R	F	I	-	V	G	M	A	G	T
A0A2V9A1L5	G1	S	C	E	G	V	N	F	V	R	V	D	R	L	I	-	V	G	E	Q	G	T
A0A2V9D351	G1	S	C	E	G	V	N	F	V	R	V	D	R	L	V	-	H	G	L	M	G	T
A0A371JQC1	G1	S	C	E	G	V	N	F	L	R	Q	D	R	F	I	-	V	G	F	A	G	T
A0A497KAJ3	G1	S	C	E	G	I	N	Y	L	R	M	D	R	Y	I	-	V	G	F	S	G	T
A0A523WAC6	G1	S	C	E	G	I	N	F	L	R	M	N	R	F	I	H	V	G	F	A	G	T
A0A523ZXH1	G1	S	C	E	G	I	N	F	L	R	M	D	R	F	I	H	V	G	F	A	G	T
A0A534PAI4	G1	S	C	E	G	V	N	F	V	R	V	D	R	L	T	H	V	G	L	I	G	T
A0A540X1D9	G1	S	C	E	G	V	N	F	V	R	V	D	R	L	V	H	V	G	L	I	G	T
A0A661QLY4	G1	S	G	E	G	V	T	Y	V	G	A	N	V	D	A	L	I	I	R	Y	Q	T
A0A661V348	G1	S	A	E	G	V	N	F	I	R	I	N	R	F	I	H	V	G	M	L	G	T
JGI_GEM-1049	G1	S	C	E	G	I	N	F	L	R	M	N	R	F	I	H	V	G	F	A	G	T
JGI_GEM-1102	G1	S	S	E	G	V	N	F	V	R	V	D	R	L	T	H	V	G	E	S	G	T
JGI_GEM-1245	G1	S	C	E	G	I	N	F	L	R	I	N	R	F	I	H	V	G	F	A	G	T
JGI_GEM-1246	G1	S	C	E	G	I	N	F	M	R	I	D	R	F	V	H	V	G	F	A	G	T
JGI_GEM-1310	G1	S	S	E	G	V	N	F	V	R	V	D	R	L	V	H	V	G	L	M	G	T
JGI_GEM-1407	G1	S	C	E	G	V	N	F	L	R	Q	N	R	F	I	H	V	G	F	A	G	T
JGI_GEM-168	G1	S	T	E	G	V	N	F	V	R	V	D	R	L	M	H	V	G	L	M	G	T
JGI_GEM-1707	G1	S	C	E	G	V	N	F	V	R	V	D	R	L	I	H	V	G	L	L	G	T
JGI_GEM-1711	G1	S	C	E	G	V	N	F	V	R	Q	N	R	L	V	H	M	G	M	V	G	T
JGI_GEM-1911	G1	S	A	E	G	V	N	F	L	R	M	N	R	F	I	H	V	G	F	A	G	T
JGI_GEM-1939	G1	S	C	E	G	V	N	F	V	R	V	D	R	L	I	H	H	G	L	M	G	T
JGI_GEM-1986	G1	S	T	E	G	V	N	Y	A	R	V	D	R	L	V	H	I	G	L	M	G	T
JGI_GEM-399	G1	S	C	E	G	V	N	F	L	R	Q	D	R	F	I	H	V	G	F	A	G	T
JGI_GEM-760	G1	S	A	E	G	V	N	F	V	R	V	D	R	L	I	H	V	G	L	M	G	T
MGYP001126511283	G1	S	T	E	G	V	N	F	T	R	Q	D	R	F	I	H	V	G	M	A	G	T
MGYP000159186384	G1	S	C	E	G	V	N	F	V	R	V	D	R	L	I	H	V	G	L	M	G	T
MGYP000278574580	G1	S	C	E	G	V	N	F	A	R	V	D	R	L	V	H	V	G	L	M	G	T
MGYP000428855216	G1	S	C	E	G	V	N	Y	A	R	V	D	R	L	I	H	V	G	L	M	G	T
MGYP000720856744	G1	S	C	E	G	I	N	F	L	R	Q	D	R	F	I	-	V	G	F	A	G	T
MGYP000940046671	G1	S	C	E	G	V	N	F	L	R	Q	D	R	F	I	-	V	G	F	A	G	T
MGYP000969634101	G1	S	C	E	G	V	N	Y	L	R	Q	D	R	F	I	-	V	G	F	A	G	T
MGYP000976802609	G1	S	T	E	G	I	N	F	A	R	Q	D	R	F	I	-	V	G	-	S	E	V
MGYP001101274265	G1	S	C	E	G	I	N	F	L	R	I	N	R	F	I	H	V	G	F	A	G	T
MGYP001116758352	G1	S	C	E	G	I	N	F	L	R	M	N	R	F	I	-	V	G	F	A	G	T
MGYP001132756558	G1	S	S	E	G	V	N	F	L	R	M	D	R	F	I	-	I	G	F	A	G	T
MGYP001469279204	G1	-	C	E	G	V	N	F	V	R	V	N	R	L	I	-	A	G	L	M	G	T
TARA_MAG_00351_000000002147	G1	V	R	E	G	F	A	Y	W	L	C	N	Y	M	L	I	C	P	Y	M	T	T
A0A0K1F9Z0	G2	S	A	E	G	V	N	L	S	R	N	D	Y	V	Q	H	I	G	H	Q	G	T
A0A1G9CUZ3	G2	S	A	E	G	I	N	L	I	R	N	S	F	V	Q	H	V	G	H	Q	G	T
A0A1H2SQ70	G2	S	A	E	G	I	N	L	I	R	N	N	F	V	Q	H	V	G	H	Q	G	T
A0A1I2AM70	G2	S	A	E	G	I	N	L	I	R	N	S	F	V	Q	H	V	G	H	Q	G	T
A0A1V4IA11	G2	S	A	E	G	I	N	F	V	R	N	D	F	V	Q	H	V	G	H	Q	G	T
A0A381J7D8	G2	S	A	E	G	V	N	F	I	R	N	D	F	V	Q	H	V	G	H	Q	G	T
A0A3A6NNC4	G2	S	A	E	G	I	N	F	I	R	N	S	F	V	Q	H	V	G	H	Q	G	T
A0A6L5Y5H5	G2	S	A	E	G	I	N	L	I	R	N	S	F	V	Q	-	V	G	H	Q	G	T
D4M7J4	G2	S	A	E	G	I	N	F	V	R	N	D	F	V	Q	H	V	G	H	Q	G	T
(a) GUT_GENOME000495_01486/A0A415DVD9	G2	S	A	E	G	I	N	H	I	R	N	S	F	V	Q	H	V	G	H	Q	G	T
GUT_GENOME245263_00214	G2	S	-	-	G	I	N	L	M	R	N	S	F	V	Q	H	V	G	H	Q	G	T
GUT_GENOME282822_00230	G2	S	A	E	G	I	N	H	I	R	N	S	F	V	Q	H	V	G	H	Q	G	T
JGI_GEM-1464	G2	S	A	E	G	I	N	L	I	R	N	S	F	V	Q	H	V	G	H	Q	G	T
JGI_GEM-2106	G2	S	A	E	G	I	N	F	M	R	N	D	F	V	Q	H	I	G	H	Q	G	T
JGI_GEM-295/D4HBK2	G2	S	A	E	G	V	N	F	V	R	N	D	Y	V	Q	H	V	G	H	Q	G	T
(a) MGYP001078792251/A0A1Q3RDL6	G2	S	A	E	G	I	N	L	I	R	N	S	F	V	Q	H	V	G	H	Q	G	T
MGYP000414164534	G2	S	A	E	G	I	N	F	V	R	N	D	F	V	Q	H	V	G	-	-	Q	P
MGYP000657231648	G2	S	A	E	G	I	N	L	I	R	N	N	F	V	Q	H	V	G	H	Q	G	T
MGYP000865034158	G2	S	A	E	G	I	N	F	I	R	N	S	F	V	Q	H	V	G	H	Q	G	T
(a) MGYP000932521168/A0A0M8JPT8	G2	S	A	E	G	V	N	F	V	R	N	D	Y	V	Q	H	V	G	H	Q	G	T
MGYP000950160037	G2	S	A	E	G	I	N	F	V	R	N	D	F	V	Q	-	V	G	H	Q	G	T
MGYP000987247722	G2	S	A	E	G	I	N	L	I	R	N	S	F	V	Q	H	V	G	H	Q	G	T
MGYP001001626462	G2	S	A	E	G	I	N	L	I	R	N	N	F	V	Q	H	I	G	H	Q	G	T
MGYP001060054573	G2	S	A	E	G	I	N	F	I	R	N	D	F	V	Q	H	I	G	H	Q	G	T
MGYP001074633565	G2	S	A	E	G	I	N	L	I	R	N	S	F	V	Q	H	V	G	H	Q	G	T
MGYP001106092858	G2	S	A	E	G	I	N	L	I	R	N	S	F	V	Q	H	V	G	H	Q	G	T
MGYP001160650575	G2	S	A	E	G	V	N	F	V	R	N	D	Y	V	Q	H	V	G	H	Q	G	T
MGYP001263679269	G2	S	A	E	G	I	N	L	I	R	N	S	F	V	Q	H	V	G	H	Q	G	T
MGYP001321623163	G2	S	A	E	G	I	N	L	I	R	N	S	F	V	Q	H	V	G	H	Q	G	T
AmDH4	G2	S78	A101	E102	G133	V134	N135	F138	V139	R161	N163	D164	F168	V172	Q176	H197	I198	G199	H264	Q266	G299	T303

## Sheet: ASMC_Reference=Cfus_or_Msme
Database	Protein ID	ASMC group	P1	P2	P3	P4	P5	P6	P7	P8	P9	P10	P11	P12	P13	P14	P15	P16	P17	P18	P19	P20	P21
UniProtKB	A0A061A4M3	G3	T	A	E	G	H	Q	Y	W	L	W	N	F	V	Q	P	T	F	S	G	T	T
UniProtKB	A0A1L1VXV4	G3	S	A	E	G	F	Q	F	L	I	Y	N	Y	V	Y	P	F	P	V	G	T	T
UniProtKB	A0A1X4NNW3	G3	S	E	E	G	A	Q	F	W	C	W	N	Y	V	L	E	F	V	M	G	Y	T
UniProtKB	A0A646KJR1	G3	T	A	E	G	H	Q	Y	W	L	W	N	F	L	Q	P	T	F	S	G	S	T
UniProtKB	A0A6L6RN16	G3	S	S	E	G	H	Q	Y	W	A	W	N	Y	V	Q	P	T	F	M	G	T	T
UniProtKB	L0AKI4	G3	S	S	E	G	Y	Q	F	E	N	Y	N	Y	V	F	E	S	L	E	A	V	T
UniProtKB	L0AKZ3	G3	T	S	E	G	Y	Q	F	W	G	F	D	Y	L	Y	P	S	F	E	A	T	T
MGnify (EMBL-EBI)	MGYP001110009592	G3	S	A	E	G	H	Q	F	W	A	W	N	Y	V	Q	P	S	F	M	G	T	T
MetDB (Marine Eukaryotes Transcriptomes)	METDB-00128-1-DN9853	G3-G4	S	A	E	G	F	I	A	C	L	Y	N	Y	L	H	K	S	Y	Q	G	T	T
UniProtKB	MsmeAmDH	G3	S80	S103	E104	G135	Y136	Q137	F140	W141	A162	W164	N165	F169	L173	Q177	P197	T198	F199	M266	G268	T298	T302
UHGP (Unified Human Gastointestinal Protein)	GUT_GENOME073633_01794/A0A3D1L9L6	G4	S	C	E	G	M	Q	F	W	Y	Y	N	Y	L	H	P	S	Y	T	G	T	T
UHGP (Unified Human Gastointestinal Protein)	GUT_GENOME153266_01729/A0A425W079	G4	S	C	E	G	M	E	F	W	V	Y	N	Y	L	H	P	S	Y	Q	G	T	T
UHGP (Unified Human Gastointestinal Protein)	GUT_GENOME010791_00494	G4	S	C	E	G	M	Q	F	W	Y	Y	N	Y	L	H	P	S	Y	T	G	T	T
UHGP (Unified Human Gastointestinal Protein)	GUT_GENOME171682_03360	G4	S	C	E	G	M	Q	Y	W	I	Y	N	Y	L	H	P	S	Y	C	G	T	T
UHGP (Unified Human Gastointestinal Protein)	GUT_GENOME190114_01341	G4	S	C	E	G	M	Q	F	W	Y	Y	N	Y	L	H	P	S	Y	T	G	T	T
UHGP (Unified Human Gastointestinal Protein)	GUT_GENOME039205_01058/R7M7D6	G4	S	C	E	G	Y	Q	Y	W	S	Y	N	Y	L	H	P	S	Y	C	G	T	T
MGnify (EMBL-EBI)	MGYP000220602783/A0A3R6RH42	G4	S	C	E	G	M	E	F	W	V	Y	N	Y	L	H	P	S	Y	C	G	T	T
MGnify (EMBL-EBI)	MGYP000346751374	G4	-	C	E	G	M	Q	F	W	Y	Y	N	Y	L	H	P	S	Y	T	G	T	T
MGnify (EMBL-EBI)	MGYP000646292973	G4	S	C	E	G	Y	C	Y	W	S	Y	N	Y	L	H	P	S	Y	C	G	T	T
MGnify (EMBL-EBI)	MGYP000705366210	G4	S	C	E	G	M	E	F	W	V	Y	N	Y	L	H	P	S	Y	C	G	M	K
MGnify (EMBL-EBI)	MGYP000793134639	G4	S	C	E	G	Y	Q	Y	W	S	Y	N	Y	L	H	P	S	Y	C	G	T	T
MGnify (EMBL-EBI)	MGYP000867083715	G4	S	C	E	G	Y	Q	S	W	S	Y	N	Y	T	H	P	G	Y	C	G	T	T
MGnify (EMBL-EBI)	MGYP000889082565	G4	S	C	E	G	M	Q	Y	W	V	Y	N	Y	L	H	P	S	Y	-	-	G	G
MGnify (EMBL-EBI)	MGYP001021160058	G4	S	C	E	G	Y	Q	F	W	S	Y	N	Y	L	H	P	S	F	C	G	T	T
MGnify (EMBL-EBI)	MGYP001145052867	G4	S	C	E	G	M	Q	F	W	V	Y	N	Y	L	H	P	A	Y	C	G	T	T
MGnify (EMBL-EBI)	MGYP001150619369	G4	S	C	E	G	Y	Q	Y	W	S	Y	N	Y	L	H	P	S	Y	C	G	T	T
MGnify (EMBL-EBI)	MGYP001313611614	G4	S	C	E	G	M	Q	Y	W	V	Y	N	Y	L	H	P	S	Y	C	G	T	T
MGnify (EMBL-EBI)	MGYP000959503587/U2UTY4	G4	S	C	E	G	M	E	F	W	V	Y	N	Y	L	H	P	S	Y	Q	G	T	T
IGC (Integrated Gene Catalog of Human gut)	T2D-106A_GL0090439	G4	S	C	E	G	Y	C	V	W	S	Y	N	Y	L	H	P	S	Y	C	G	T	T
IGC (Integrated Gene Catalog of Human gut)	V1.UC17-2_GL0137933	G4	S	C	E	G	Y	Q	Y	W	S	Y	N	Y	L	H	P	S	Y	C	G	T	T
UniProtKB	CfusAmDH	G4	S84	G107	E108	G139	F140	Q141	F144	W145	T166	Y168	N169	Y173	L177	H181	P200	S201	Y202	C269	G271	T301	T305
UniProtKB	A0A124EML0	G5	P	S	E	G	I	P	-	I	E	F	D	N	T	M	V	L	L	W	T	G	T
UniProtKB	A0A1A1W805	G5	W	A	-	G	V	P	-	A	E	A	D	Y	E	P	T	A	I	K	Q	-	T
UniProtKB	A0A1X1X334	G5	W	A	S	G	V	P	-	A	E	A	D	Y	P	R	T	A	V	K	Q	G	T
UniProtKB	A0A117SKL7	G5	S	T	E	G	I	Q	N	W	A	G	N	F	V	F	E	G	F	F	M	G	T
UniProtKB	A0A1A2SQ87	G5	A	G	D	G	F	P	-	I	E	L	D	P	V	L	G	I	G	M	D	E	T
UniProtKB	A0A1M3AMP9	G5	T	A	E	G	V	Q	F	W	N	C	D	F	G	D	R	G	I	F	M	G	T
UniProtKB	A0A1S1SBG8	G5	H	A	E	G	V	P	-	A	E	V	D	Y	T	I	A	D	A	K	G	G	T
UniProtKB	A0A1U9KDP6	G5	S	S	E	G	V	Q	F	W	S	V	N	Y	L	Y	I	P	F	F	E	G	T
UniProtKB	A0A2P7AEM5	G5	V	V	E	G	S	Q	L	W	T	L	G	Y	F	C	P	S	V	L	T	A	V
UniProtKB	A0A524EF00	G5	T	S	E	G	V	N	T	T	R	V	D	Y	Q	M	L	P	G	A	C	G	S
UniProtKB	X1QE85	G5	S	A	E	G	I	N	M	M	R	L	D	Y	V	L	L	P	L	W	H	S	T
UniProtKB	A0A0H5RI50	G5	A	M	T	G	I	D	A	N	E	L	D	Y	Y	M	I	F	A	L	A	G	T
UniProtKB	A0A1G6Y5K6	G5	Q	A	M	G	I	P	A	N	E	L	D	Y	Y	M	V	M	A	L	A	G	T
UniProtKB	A0A1A0IR53	G5	no model (seqID < 23% with reference)
UniProtKB	A0A1A2PMF5	G5	T	S	P	G	V	D	A	N	E	H	D	Y	V	M	S	I	A	D	R	A	A
UniProtKB	A0A2N3VIM4	G5	R	P	V	G	I	P	A	N	E	M	D	Y	K	D	T	L	A	P	L	G	T
UniProtKB	A0A2U3NDD7	G5	R	P	G	G	V	P	I	N	E	A	D	D	V	M	S	I	A	D	R	A	A
MGnify (EMBL-EBI)	MGYP001489679558	G5	no model (seqID < 23% with reference)
MGnify (EMBL-EBI)	MGYP001190841027/E7C662	G5	S	A	E	G	A	P	I	Y	R	V	D	F	V	L	G	H	G	F	G	P	V
MGnify (EMBL-EBI)	MGYP001303099253	G5	S	G	E	G	N	Q	F	M	S	T	D	F	V	T	P	S	I	N	I	T	T
UHGP (Unified Human Gastointestinal Protein)	GUT_GENOME010652_01772	G5	S	A	E	G	I	Q	V	W	A	A	D	Y	A	I	P	N	W	F	S	P	I
UHGP (Unified Human Gastointestinal Protein)	GUT_GENOME224777_01166/K9F0W3	G5	S	A	E	G	I	Q	F	W	T	G	I	W	V	S	L	D	P	F	A	G	T

## Sheet: ID_Correspondence
For clarity, certain sequence IDs have been modified before analysis. Hereafter, correspondence for modified IDs is reported ("-" means no change).
Sequence ID in this publication	Real Sequence ID in database	Sequence ID in refAmDHs17959_nr.fa	Database
A0A1G3B4D8	-	-	UniProtKB
A0A1N7CG58	-	-	UniProtKB
A0A256ZH63	-	-	UniProtKB
A0A2V7V0R6	-	-	UniProtKB
A0A2V8ALY0	-	-	UniProtKB
A0A2V9A1L5	-	-	UniProtKB
A0A2V9D351	-	-	UniProtKB
A0A371JQC1	-	-	UniProtKB
A0A497KAJ3	-	-	UniProtKB
A0A523WAC6	-	-	UniProtKB
A0A523ZXH1	-	-	UniProtKB
A0A534PAI4	-	-	UniProtKB
A0A540X1D9	-	-	UniProtKB
A0A661QLY4	-	-	UniProtKB
A0A661V348	-	-	UniProtKB
JGI_GEM-168	3300005858.a:Ga0079995_1063350_12	JGI_GEM-168	GEM (Genomes from Earth’s Microbiomes)
JGI_GEM-399	3300009084.a:Ga0105046_10092818_3	JGI_GEM-399	GEM (Genomes from Earth’s Microbiomes)
JGI_GEM-760	3300013137.a:Ga0172375_10000217_61	JGI_GEM-760	GEM (Genomes from Earth’s Microbiomes)
JGI_GEM-1049	3300017429.a:Ga0185343_1001314_15	JGI_GEM-1049	GEM (Genomes from Earth’s Microbiomes)
JGI_GEM-1102	3300017938.a:Ga0187854_10001624_2	JGI_GEM-1102	GEM (Genomes from Earth’s Microbiomes)
JGI_GEM-1245	3300021472.a:Ga0190363_1000002_503	JGI_GEM-1245	GEM (Genomes from Earth’s Microbiomes)
JGI_GEM-1246	3300021472.a:Ga0190363_1000016_31	JGI_GEM-1246	GEM (Genomes from Earth’s Microbiomes)
JGI_GEM-1310	3300023177.a:Ga0233423_10000131_28	JGI_GEM-1310	GEM (Genomes from Earth’s Microbiomes)
JGI_GEM-1407	3300025377.a:Ga0208075_1002193_3	JGI_GEM-1407	GEM (Genomes from Earth’s Microbiomes)
JGI_GEM-1707	3300025920.a:Ga0207649_10000960_12	JGI_GEM-1707	GEM (Genomes from Earth’s Microbiomes)
JGI_GEM-1711	3300025927.a:Ga0207687_10000003_173	JGI_GEM-1711	GEM (Genomes from Earth’s Microbiomes)
JGI_GEM-1911	3300027515.a:Ga0209162_1001672_5	JGI_GEM-1911	GEM (Genomes from Earth’s Microbiomes)
JGI_GEM-1939	3300027652.a:Ga0209007_1000082_15	JGI_GEM-1939	GEM (Genomes from Earth’s Microbiomes)
JGI_GEM-1986	3300027820.a:Ga0209578_10000053_119	JGI_GEM-1986	GEM (Genomes from Earth’s Microbiomes)
MGYP001126511283	-	-	MGnify (EMBL-EBI)
MGYP000159186384	-	-	MGnify (EMBL-EBI)
MGYP000278574580	-	-	MGnify (EMBL-EBI)
MGYP000428855216	-	-	MGnify (EMBL-EBI)
MGYP000720856744	-	-	MGnify (EMBL-EBI)
MGYP000940046671	-	-	MGnify (EMBL-EBI)
MGYP000969634101	-	-	MGnify (EMBL-EBI)
MGYP000976802609	-	-	MGnify (EMBL-EBI)
MGYP001101274265	-	-	MGnify (EMBL-EBI)
MGYP001116758352	-	-	MGnify (EMBL-EBI)
MGYP001132756558	-	-	MGnify (EMBL-EBI)
MGYP001469279204	-	-	MGnify (EMBL-EBI)
TARA_MAG_00351_000000002147	TARA_AON_82_MAG_00351_000000002147.3.1	absent - remote homolog (cf. "Miss_Seq" tab")	SMAGs (Tara Oceans Eukaryote Metagenome Assembled Genomes)
A0A0K1F9Z0	-	-	UniProtKB
A0A1G9CUZ3	-	-	UniProtKB
A0A1H2SQ70	-	-	UniProtKB
A0A1I2AM70	-	-	UniProtKB
A0A1V4IA11	-	-	UniProtKB
A0A381J7D8	-	-	UniProtKB
A0A3A6NNC4	-	-	UniProtKB
A0A6L5Y5H5	-	-	UniProtKB
D4M7J4	-	-	UniProtKB
(a) GUT_GENOME000495_01486	-	-	UHGP (Unified Human Gastointestinal Protein)
GUT_GENOME245263_00214	-	-	UHGP (Unified Human Gastointestinal Protein)
GUT_GENOME282822_00230	-	-	UHGP (Unified Human Gastointestinal Protein)
JGI_GEM-1464	-	-	GEM (Genomes from Earth’s Microbiomes)
JGI_GEM-2106	-	-	GEM (Genomes from Earth’s Microbiomes)
JGI_GEM-295	-	-	GEM (Genomes from Earth’s Microbiomes)
(a) MGYP001078792251	-	-	MGnify (EMBL-EBI)
MGYP000414164534	-	-	MGnify (EMBL-EBI)
MGYP000657231648	-	-	MGnify (EMBL-EBI)
MGYP000865034158	-	-	MGnify (EMBL-EBI)
(a) MGYP000932521168	-	-	MGnify (EMBL-EBI)
MGYP000950160037	-	-	MGnify (EMBL-EBI)
MGYP000987247722	-	-	MGnify (EMBL-EBI)
MGYP001001626462	-	-	MGnify (EMBL-EBI)
MGYP001060054573	-	-	MGnify (EMBL-EBI)
MGYP001074633565	-	-	MGnify (EMBL-EBI)
MGYP001106092858	-	-	MGnify (EMBL-EBI)
MGYP001160650575	-	-	MGnify (EMBL-EBI)
MGYP001263679269	-	-	MGnify (EMBL-EBI)
MGYP001321623163	-	-	MGnify (EMBL-EBI)
A0A061A4M3	-	-	UniProtKB
A0A1L1VXV4	-	-	UniProtKB
A0A1X4NNW3	-	-	UniProtKB
A0A646KJR1	-	-	UniProtKB
A0A6L6RN16	-	-	UniProtKB
L0AKI4	-	-	UniProtKB
L0AKZ3	-	-	UniProtKB
MGYP001110009592	-	-	MGnify (EMBL-EBI)
METDB-00128-1-DN9853	44965_METDB-00128-1-DN9853-c0-g1-i2.p1	absent - remote homolog (cf. "Miss_Seq" tab")	MetDB (Marine Eukaryotes Transcriptomes)
GUT_GENOME073633_01794	-	-	UHGP (Unified Human Gastointestinal Protein)
GUT_GENOME153266_01729	-	-	UHGP (Unified Human Gastointestinal Protein)
GUT_GENOME010791_00494	-	-	UHGP (Unified Human Gastointestinal Protein)
GUT_GENOME171682_03360	-	-	UHGP (Unified Human Gastointestinal Protein)
GUT_GENOME190114_01341	-	-	UHGP (Unified Human Gastointestinal Protein)
GUT_GENOME039205_01058	-	-	UHGP (Unified Human Gastointestinal Protein)
MGYP000220602783	-	-	MGnify (EMBL-EBI)
MGYP000346751374	-	-	MGnify (EMBL-EBI)
MGYP000646292973	-	-	MGnify (EMBL-EBI)
MGYP000705366210	-	-	MGnify (EMBL-EBI)
MGYP000793134639	-	-	MGnify (EMBL-EBI)
MGYP000867083715	-	-	MGnify (EMBL-EBI)
MGYP000889082565	-	-	MGnify (EMBL-EBI)
MGYP001021160058	-	-	MGnify (EMBL-EBI)
MGYP001145052867	-	-	MGnify (EMBL-EBI)
MGYP001150619369	-	-	MGnify (EMBL-EBI)
MGYP001313611614	-	-	MGnify (EMBL-EBI)
MGYP000959503587	-	-	MGnify (EMBL-EBI)
T2D-106A_GL0090439	-	-	IGC (Integrated Gene Catalog of Human gut)
V1.UC17-2_GL0137933	-	-	IGC (Integrated Gene Catalog of Human gut)
A0A124EML0	-	-	UniProtKB
A0A1A1W805	-	-	UniProtKB
A0A1X1X334	-	-	UniProtKB
A0A117SKL7	-	-	UniProtKB
A0A1A2SQ87	-	-	UniProtKB
A0A1M3AMP9	-	-	UniProtKB
A0A1S1SBG8	-	-	UniProtKB
A0A1U9KDP6	-	-	UniProtKB
A0A2P7AEM5	-	-	UniProtKB
A0A524EF00	-	-	UniProtKB
X1QE85	-	-	UniProtKB
A0A0H5RI50	-	-	UniProtKB
A0A1G6Y5K6	-	-	UniProtKB
A0A1A0IR53	-	-	UniProtKB
A0A1A2PMF5	-	-	UniProtKB
A0A2N3VIM4	-	-	UniProtKB
A0A2U3NDD7	-	-	UniProtKB
MGYP001489679558	-	-	MGnify (EMBL-EBI)
MGYP001190841027	-	-	MGnify (EMBL-EBI)
MGYP001303099253	-	-	MGnify (EMBL-EBI)
GUT_GENOME010652_01772	-	-	UHGP (Unified Human Gastointestinal Protein)
GUT_GENOME224777_01166	-	-	UHGP (Unified Human Gastointestinal Protein)
MsmeAmDH	A0A8B4R7U8 (formerly A0A0D6I8P6)	absent - redundancy (cf. "Miss_Seq" tab")	UniProtKB
CfusAmDH	S9Q235	S9Q235	UniProtKB
AmDH4	A9BHL2	A9BHL2	UniProtKB

## Sheet: Miss_Seq
Sequence ID	Sequence
A0A8B4R7U8	MSDIRAVVYGVGAMNSIVAGMLLDKGVQIVGAIARSPQKVGQDLGDLLGLGRQLGVAVSDDAAEVLEQTHPDIAVIAVNSYLTDAVEQLRICAEHGVNAVTLSEEMLYPWETSPELSAELDALAKSTGATLTGTGYQDTFWVNMIALLMGTAHRIDTVRGKASWNVDDFGPELATAQQVGRTVAEFDEWVRGAQRPPTFGRNVLDALVADTGLTVKSITTATRPDIASAAMRSEALGIDLAPGDVIGFTDIDRIETEEGPVFEFEMSGRVYGPGEGDINEWTIEGEPNLFLSNGTVPTQTTTCTQMVNRIPDVIAAPPGIVTVDRLPRLRYRPQF
TARA_MAG_00351_000000002147	MAGAGAAGGVLVKTYERKLRFILIGCGRCGVEIGRMALDQGFECVAAVTDKTGLGQDVGHFLGLGKPLGVAITNDLDAALEQVAQAGGADLAFEQTTVYPLEELKSLLLKILNAKLNVASIREDLLFSWDQAPALSAELDAAAKANGVSLVGGGFADLYWLQMMLTLLGGTHRVRRCGFLLRCNIDLYGETMVRKLGMGLRKEEWEKEAPGICPPTRVMQALAAAMGWGWKEATPDLKKTAHTPDRPVPSKAFGRDIQVGEVHQVLQEVSLTCENGVEIAFTYTMQVLRDDEKEENELFVEGHPNARVIFGATDTMGGTVAGMLGRAVATVDAAPGYIPSFKLGAMRELF
44965_METDB-00128-1-DN9853-c0-g1-i2.p1	MVEATAETTVLLRVALYGFGNQNKEMAKLLLERRDVEIVAVISNQSNVGRTLGEVLDEGSTEDQLELLHNSTELQVKVTRGADAAQILNETRPHVALLSTFSTIVDIEPHLRVCAEAGVNVVTIAEELLFSWTSAPAKTKEMDLLFKQKNVSLIGSGFIDGACCDLTRTMAAMMHRVEKLEGGLQYNVDHYGKVLAIAHGVGLSEEEFFDAGAGGPGVVSASAYPKSYVYNSNEWFAAALGLTLVKTEEVRSPTKAKVEVFSEAIGQAIPAGQCTGMAVTATTFTEEGVVIVGKQVGKCYEAGEEDWNAWRFEGGNPSAGIGFSMTAPPTPAMTNTATIGRMWQALEAPTGYVTTDRLPSMAGYDHKKLRRGPVGGHR
