# Supplementary material for: A refined picture of the native amine dehydrogenase family revealed by extensive biodiversity screening
Source: Nat Commun. 2024 Jun 10;15:4933. doi: 10.1038/s41467-024-49009-2 (PMC11164908; doi:10.1038/s41467-024-49009-2)
Supplement: Supplementary file 10 — Supplementary Data 7 [file 41467_2024_49009_MOESM10_ESM.xlsx]

## Sheet: Active_Site_Purified_Enzymes
Protein ID	P1	P2	P3	P4	P5	P6	P7	P8	P9	P10	P11	P12	P13	P14	P15	P16	P17	P18	P19	P20	P21	Objective	AmDH activity	activity for the objective
CfusAmDH	S84	G107	E108	G139	F140	Q141	F144	W145	T166	Y168	N169	Y173	L177	H181	P200	S201	Y202	C269	G271	T301	T305
A0A138ZYM0	S	A	E	G	Y	S	A	W	S	Y	N	Y	L	H	P	S	Y	T	G	T	T	LP
MGYP000165741795	S	C	E	G	Y	C	Y	W	S	Y	N	Y	L	H	E	M	K	C	G	T	T	LP
MGYP001184784288	S	C	E	G	M	Q	F	G	Y	Y	N	Y	L	H	P	S	Y	T	G	-	D	LP
MGYP000563817680	S	C	E	G	V	Q	F	W	Y	Y	N	Y	L	H	P	S	Y	T	G	G	T	LP
MGYP000963671166*	S	C	E	G	M	Q	-	-	Y	Y	N	Y	L	H	P	S	Y	T	G	T	T	LP
MGYP001470669209	S	S	E	G	H	Q	Y	W	A	W	N	F	V	Q	P	T	F	M	G	T	T	LP
MGYP000417998329	S	C	E	H	S	K	I	T	V	Y	N	Y	L	H	P	S	Y	C	G	T	T	LP
MGYP000037226974	S	C	E	G	E	D	L	G	V	Y	N	Y	L	H	P	S	Y	C	G	T	T	LP
MGYP000528433141	S	C	E	G	A	N	Q	Y	A	Y	N	Y	L	H	P	S	Y	C	G	T	T	LP
MGYP000288071185	S	C	E	G	K	E	F	W	V	Y	N	Y	L	H	P	S	Y	C	G	T	T	LP
MGYP000273355962	S	C	E	G	Y	C	L	W	S	Y	N	Y	L	H	P	S	Y	C	G	T	T	LP
MGYP001051592001	S	C	E	G	Y	Q	S	W	S	Y	N	Y	L	H	P	S	Y	C	G	T	T	LP
IGC-14	S	C	E	G	Y	Q	A	W	S	Y	N	Y	L	H	P	S	Y	C	G	T	T	LP
GUT_GENOME000603_01215	A	C	E	G	A	Q	G	W	V	Y	N	Y	L	H	P	C	Y	C	G	T	T	LP
GUT_GENOME220312_01244	S	C	E	G	I	Q	F	W	Y	Y	N	Y	L	H	P	S	Y	T	G	T	T	LP
METDB-02	S	A	E	G	V	Q	L	W	I	Y	N	Y	L	H	P	A	Y	M	G	T	T	LP
METDB-03	S	A	E	G	A	Q	L	W	V	Y	N	Y	L	H	P	A	Y	M	G	T	T	LP
A0A365ZD63	S	S	E	G	H	Q	Y	W	A	W	N	Y	V	Q	P	S	F	M	G	T	T	AMINE
A0A2G6MY80	S	C	E	G	Y	Q	S	W	S	Y	N	Y	T	H	P	G	Y	C	G	T	T	AMINE
A0A2G6Q2D5	S	C	E	G	Y	Q	S	W	S	Y	N	Y	T	H	P	G	Y	C	G	T	T	AMINE
A0A2R3MYQ8	S	C	E	G	Y	Q	S	W	S	Y	N	Y	T	H	P	G	Y	C	G	T	T	AMINE
A0A3P2AE89	S	C	E	G	Y	Q	S	W	S	Y	N	Y	T	H	P	G	Y	C	G	T	T	AMINE
A0A4R9C3Q3	S	C	E	G	Y	Q	S	W	S	Y	N	Y	T	H	P	G	Y	C	G	T	T	AMINE
A0A1A2V6I1	-	S	E	G	I	P	-	I	E	F	D	Y	A	P	S	G	I	T	G	G	T	AMINE
A0A1A3HJ65	V	G	D	G	F	P	-	I	E	L	D	Y	A	L	G	L	G	M	S	L	T	AMINE
IGC-32	Y	C	E	G	F	Q	Y	W	S	Y	D	C	I	H	P	S	F	T	G	A	T	AMINE
MGYP000142934144	S	C	E	G	Y	Q	S	W	S	Y	N	Y	T	H	P	G	Y	C	G	T	T	AMINE
MGYP000879705604	S	C	E	G	Y	Q	S	W	S	Y	N	Y	T	H	P	G	Y	C	G	T	T	AMINE
MGYP000893205724	S	C	E	G	Y	Q	S	W	S	Y	N	Y	T	H	P	G	Y	C	G	T	T	AMINE
MGYP000996099441	S	C	E	G	Y	Q	S	W	S	Y	N	Y	T	H	P	G	Y	C	G	T	T	AMINE
MGYP000619964244	S	C	E	G	M	Q	Y	W	V	Y	N	Y	V	H	P	S	Y	C	G	T	T	AMINE
MGYP000230715187	S	C	E	G	Y	Q	Y	W	S	Y	D	C	I	H	P	S	F	T	G	A	T	AMINE
MGYP001064279418	I	G	D	G	F	P	-	V	E	L	D	Y	A	M	A	K	A	M	D	L	T	AMINE
MGYP001136017405	S	T	D	G	I	Q	I	W	A	A	N	F	A	A	P	T	P	F	V	G	T	AMINE
A0A1X1SL76	S	S	E	G	Y	Q	Y	W	A	W	N	F	L	Q	P	T	F	M	G	T	T	3C
A0A2U9PR62	S	S	E	G	Y	Q	F	W	A	W	N	F	L	Q	P	T	F	M	G	T	T	3C
I7GAY8	S	S	E	G	Y	Q	F	W	A	W	N	F	L	Q	P	T	F	M	G	T	T	3C
A0A519DQZ7	S	S	E	G	H	Q	Y	W	A	W	N	F	L	Q	P	T	F	M	G	T	T	3C
A0A229HGK2	T	A	E	G	H	Q	Y	W	L	W	N	F	V	Q	P	T	F	S	G	T	T	3C
A0A1C6LG02	T	A	E	G	H	Q	Y	W	L	W	N	F	L	Q	P	S	F	S	G	T	T	3C
A0A1Q4UXH9	T	A	E	G	H	Q	Y	W	L	W	N	F	L	Q	P	S	F	S	G	T	T	3C
A0A4S3B2N2	S	C	E	G	M	Q	F	W	V	Y	N	Y	L	H	P	S	Y	C	G	T	T	3C
MGYP000173707123	S	S	E	G	H	Q	Y	W	A	W	N	Y	L	Q	P	T	F	M	G	T	T	3C
MGYP000211951848	S	S	E	G	H	Q	Y	W	A	W	N	Y	L	Q	P	T	F	M	G	T	T	3C
MGYP000529792485	S	S	E	G	H	Q	Y	W	A	W	N	Y	L	Q	P	T	F	M	G	T	T	3C
MGYP000689866863	S	S	E	G	H	Q	Y	W	A	W	N	Y	L	Q	P	T	F	M	G	T	T	3C
MGYP001209562846	S	S	E	G	H	Q	Y	W	A	W	N	Y	L	Q	P	T	F	M	G	T	T	3C
MGYP001042153616	S	C	D	G	F	P	A	Y	A	Y	N	Y	L	H	A	I	P	S	G	N	I	3C
MGYP000075503774	S	C	E	G	M	E	F	W	V	Y	N	Y	L	H	P	S	Y	T	G	T	T	3C
MGYP000827707224	S	C	E	G	M	E	F	W	V	Y	N	Y	L	H	P	S	Y	T	G	T	T	3C
MGYP001048001229	S	C	E	G	M	D	F	W	V	Y	N	Y	L	H	P	S	Y	C	G	T	T	3C
MGYP000970333896	S	C	E	G	Y	P	Y	W	S	Y	N	Y	L	H	P	S	Y	C	G	T	T	3C
MGYP001097556939	S	C	E	G	Y	C	Y	W	S	Y	N	Y	L	H	P	S	Y	T	G	T	T	3C
MGYP000457035951	S	C	E	G	M	Q	F	W	Y	Y	N	Y	L	H	P	S	Y	T	G	T	N	3C
MGYP001082061073	S	C	E	G	M	Q	F	W	Y	Y	N	Y	L	H	P	S	Y	T	G	T	T	3C
GUT_GENOME133859_01404	S	C	E	G	Y	C	Y	W	S	Y	N	Y	L	H	S	G	K	C	G	T	T	3C
GUT_GENOME103710_02937	S	C	D	G	F	P	A	Y	A	Y	N	Y	L	H	A	I	P	S	G	N	I	3C
GUT_GENOME149041_01575	S	C	E	G	M	G	F	W	V	Y	N	Y	L	H	P	S	Y	C	G	T	T	3C
GUT_GENOME088561_01464	S	C	E	G	M	Q	F	W	Y	Y	N	Y	L	H	P	S	Y	T	G	T	T	3C
GUT_GENOME149657_00029	S	C	E	G	M	L	F	W	Y	Y	N	Y	L	H	P	S	Y	T	G	T	T	3C
A0A646KJR1	T	A	E	G	H	Q	Y	W	L	W	N	F	L	Q	P	T	F	S	G	S	T
PortiAmDH (=A0A2G1Y1R1)	S	S	E	G	H	Q	Y	W	A	W	N	Y	L	Q	P	T	F	M	G	T	T
MicroAmDH	S	S	E	G	F	Q	F	W	S	W	N	Y	L	Q	P	T	F	M	G	T	T
MATOUAmDH2	S	A	E	G	F	L	A	C	L	Y	N	Y	L	H	K	S	Y	Q	G	T	T

## Sheet: ID_Correspondence
For clarity, certain sequence IDs have been modified before analysis. Hereafter, correspondence for modified IDs is reported ("-" means no change).
Sequence ID in this publication	Sequence ID in public database	Sequence ID in refAmDHs17959_nr.fa	Database	Position in the 96-well plate (Supplementary Figure 8)
CfusAmDH	S9Q235	S9Q235	UniProtKB	E12
A0A138ZYM0	-	-	UniProtKB	A1
MGYP000165741795	-	-	MGnify (EMBL-EBI)	B1
MGYP001184784288	-	-	MGnify (EMBL-EBI)	C1
MGYP000563817680	-	-	MGnify (EMBL-EBI)	D1
MGYP000963671166*	-	-	MGnify (EMBL-EBI)	E1
MGYP001470669209	-	-	MGnify (EMBL-EBI)	G1
MGYP000417998329	-	-	MGnify (EMBL-EBI)	C2
MGYP000037226974	-	-	MGnify (EMBL-EBI)	D2
MGYP000528433141	-	-	MGnify (EMBL-EBI)	E2
MGYP000288071185	-	-	MGnify (EMBL-EBI)	F2
MGYP000273355962	-	-	MGnify (EMBL-EBI)	G2
MGYP001051592001	-	-	MGnify (EMBL-EBI)	A3
IGC-14	638754422-stool1_revised_C687642_1_gene76291	MH0102_GL0086742	IGC (Integrated Gene Catalog of Human gut)	H2
GUT_GENOME000603_01215	-	-	UHGP (Unified Human Gastointestinal Protein)	B2
GUT_GENOME220312_01244	-	-	UHGP (Unified Human Gastointestinal Protein)	F1
METDB-02	METDB-00234-1-Transcript-27386.p1	METDB-00234-1-Transcript-27386.p1	MetDB (Marine Eukaryotes Transcriptomes)	H1
METDB-03	METDB-00234-1-Transcript-27387.p1	METDB-00234-1-Transcript-27387.p1	MetDB (Marine Eukaryotes Transcriptomes)	A2
A0A365ZD63	-	-	UniProtKB	B3
A0A2G6MY80	-	-	UniProtKB	C3
A0A2G6Q2D5	-	-	UniProtKB	D3
A0A2R3MYQ8	-	-	UniProtKB	E3
A0A3P2AE89	-	-	UniProtKB	F3
A0A4R9C3Q3	-	-	UniProtKB	G3
A0A1A2V6I1	-	-	UniProtKB	G4
A0A1A3HJ65	-	-	UniProtKB	H4
IGC-32	MH0102_GL0086742	MH0102_GL0086742	IGC (Integrated Gene Catalog of Human gut)	E4
MGYP000142934144	-	-	MGnify (EMBL-EBI)	H3
MGYP000879705604	-	-	MGnify (EMBL-EBI)	A4
MGYP000893205724	-	-	MGnify (EMBL-EBI)	B4
MGYP000996099441	-	-	MGnify (EMBL-EBI)	C4
MGYP000619964244	-	-	MGnify (EMBL-EBI)	D4
MGYP000230715187	-	-	MGnify (EMBL-EBI)	F4
MGYP001064279418	-	-	MGnify (EMBL-EBI)	A5
MGYP001136017405	-	-	MGnify (EMBL-EBI)	B5
A0A1X1SL76	-	-	UniProtKB	C5
A0A2U9PR62	-	-	UniProtKB	D5
I7GAY8	-	-	UniProtKB	E5
A0A519DQZ7	-	-	UniProtKB	C6
A0A229HGK2	-	-	UniProtKB	D6
A0A1C6LG02	-	-	UniProtKB	E6
A0A1Q4UXH9	-	-	UniProtKB	F6
A0A4S3B2N2	-	-	UniProtKB	A11
MGYP000173707123	-	-	MGnify (EMBL-EBI)	F5
MGYP000211951848	-	-	MGnify (EMBL-EBI)	G5
MGYP000529792485	-	-	MGnify (EMBL-EBI)	H5
MGYP000689866863	-	-	MGnify (EMBL-EBI)	A6
MGYP001209562846	-	-	MGnify (EMBL-EBI)	B6
MGYP001042153616	-	-	MGnify (EMBL-EBI)	H10
MGYP000075503774	-	-	MGnify (EMBL-EBI)	B11
MGYP000827707224	-	-	MGnify (EMBL-EBI)	C11
MGYP001048001229	-	-	MGnify (EMBL-EBI)	E11
MGYP000970333896	-	-	MGnify (EMBL-EBI)	D10
MGYP001097556939	-	-	MGnify (EMBL-EBI)	E10
MGYP000457035951	-	-	MGnify (EMBL-EBI)	G11
MGYP001082061073	-	-	MGnify (EMBL-EBI)	A12
GUT_GENOME133859_01404	-	-	UHGP (Unified Human Gastointestinal Protein)	F10
GUT_GENOME103710_02937	-	-	UHGP (Unified Human Gastointestinal Protein)	G10
GUT_GENOME149041_01575	-	-	UHGP (Unified Human Gastointestinal Protein)	D11
GUT_GENOME088561_01464	-	-	UHGP (Unified Human Gastointestinal Protein)	F11
GUT_GENOME149657_00029	-	-	UHGP (Unified Human Gastointestinal Protein)	H11
A0A646KJR1	-	-	UniProtKB	D12
PortiAmDH (=A0A2G1Y1R1)	OM-RGC.v1.005913914	A0A2G1Y1R1 (closest homolog in UniProtKB)	OM-RGC (Ocean Microbial Reference Gene Catalog)	F12
MicroAmDH	C3UMY1	C3UMY1	UniProtKB
MATOUAmDH2	MATOU-v1_94466568_6	A0A437S6J8 (closest homolog in UniProtKB)	MATOUv2 (Tara Oceans Eukaryote Gene Catalog)
