# Supplementary material for: A refined picture of the native amine dehydrogenase family revealed by extensive biodiversity screening
Source: Nat Commun. 2024 Jun 10;15:4933. doi: 10.1038/s41467-024-49009-2 (PMC11164908; doi:10.1038/s41467-024-49009-2)
Supplement: Supplementary file 12 — Supplementary Data 9 [file 41467_2024_49009_MOESM12_ESM.xlsx]

## Sheet: Identity_Matrix_17
AmDH4	100
MATOUAmDH2	22.5	100
METDB-03	23.5	30.8	100
METDB-02	24.1	30.2	96.5	100
MicroAmDH	25.8	31.3	28.9	28.6	100
MGYP001209562846	24.9	30.2	31.4	31.1	62.5	100
MGYP000211951848	24.6	31.1	29	29	62.7	90.3	100
PortiAmDH	24.9	31.7	29.9	29.9	64.1	92.9	95.3	100
A0A365ZD63	23.9	31.4	29.3	29	64.8	69.4	69.6	70.5	100
MsmeAmDH	26.8	31.8	30.1	29.8	66	67.4	66.8	68	71.6	100
A0A229HGK2	24.8	27.4	27.5	27.3	46.5	46.6	44.8	45.7	47.5	50.3	100
A0A646KJR1	26	24.4	24.9	24.6	44.8	43.5	42.6	42.9	42.3	43.1	57.7	100
A0A1Q4UXH9	25.4	25.6	27.3	27.3	43.6	42.3	41.1	41.4	41.4	43.4	58.9	73.5	100
CfusAmDH	22.4	32.6	35.6	36.2	38	35.7	36	37.5	36	37.2	31.6	31.7	32.5	100
MGYP000142934144	23.5	32.5	35.5	34.6	34.9	33.7	34	34.7	32.7	34.7	33.5	29.6	30.2	40.7	100
MGYP000879705604	23.5	32.5	35.5	34.6	34.9	33.7	34	34.7	32.7	34.7	33.5	29.6	30.2	40.7	99.7	100
MGYP000893205724	24.7	31.7	34.6	33.6	34.6	35.9	35.6	36.2	33.9	34.7	31.7	27.8	29.9	38.9	86.5	86.5	100
A0A4R9C3Q3	22.6	30.5	32.9	32	29.7	32.5	31.6	32.2	31.5	33.9	26.3	25.4	27.5	36.5	67.2	67.2	66.6	100
MGYP000996099441	24.7	31.4	34.8	34.2	31.2	33.4	33.1	33.4	33	33.3	29.6	27.5	27.8	38	70	70	72.1	72.4	100
A0A2G6MY80	22.6	28.7	31.9	32.2	31.4	33.6	33	32.7	32.9	34.1	28.4	23.9	26.6	36.6	67.7	67.7	69.5	69	75.3	100
A0A2G6Q2D5	24	31	32.3	31.4	35.1	33	34.2	33.9	34.1	34.6	27.7	25.3	26.5	38.1	71	71	71.3	71.3	73.9	75.6	100
A0A2R3MYQ8	25.3	31.4	32.9	32	34.2	33.1	32.5	33.4	33.6	34.6	29.3	23.9	26.3	37.4	70.6	70.6	72.3	71	75.9	79.9	82.5	100
A0A3P2AE89	23.1	31.9	31.4	30.2	32.9	31.5	31.8	32.4	33.2	33	27.4	23.2	25	36	69.8	69.8	71.6	71.3	76.2	76.2	82	84.8	100

## Sheet: ID_Correspondence
For clarity, certain sequence IDs have been modified before analysis. Hereafter, correspondence for modified IDs is reported ("-" means no change).
Sequence ID in this publication	Sequence ID in public database	Sequence ID in refAmDHs17959_nr.fa	Database
AmDH4	A9BHL2	A9BHL2	UniProtKB
MATOUAmDH2	MATOU-v1_94466568_6	A0A437S6J8 (closest homolog in UniProtKB)	MATOUv2 (Tara Oceans Eukaryote Gene Catalog)
METDB-03	METDB-00234-1-Transcript-27387.p1	METDB-00234-1-Transcript-27387.p1	MetDB (Marine Eukaryotes Transcriptomes)
METDB-02	METDB-00234-1-Transcript-27386.p1	METDB-00234-1-Transcript-27386.p1	MetDB (Marine Eukaryotes Transcriptomes)
MicroAmDH	C3UMY1	C3UMY1	UniProtKB
MGYP001209562846	-	-	MGnify (EMBL-EBI)
MGYP000211951848	-	-	MGnify (EMBL-EBI)
PortiAmDH	OM-RGC.v1.005913914	A0A2G1Y1R1 (closest homolog in UniProtKB)	OM-RGC (Ocean Microbial Reference Gene Catalog)
A0A365ZD63	-	-	UniProtKB
MsmeAmDH	A0A8B4R7U8 (formerly A0A0D6I8P6)	absent - redundancy (cf. "Miss_Seq" tab")	UniProtKB
A0A229HGK2	-	-	UniProtKB
A0A646KJR1	-	-	UniProtKB
A0A1Q4UXH9	-	-	UniProtKB
CfusAmDH	S9Q235	S9Q235	UniProtKB
MGYP000142934144	-	-	MGnify (EMBL-EBI)
MGYP000879705604	-	-	MGnify (EMBL-EBI)
MGYP000893205724	-	-	MGnify (EMBL-EBI)
A0A4R9C3Q3	-	-	UniProtKB
MGYP000996099441	-	-	MGnify (EMBL-EBI)
A0A2G6MY80	-	-	UniProtKB
A0A2G6Q2D5	-	-	UniProtKB
A0A2R3MYQ8	-	-	UniProtKB
A0A3P2AE89	-	-	UniProtKB

## Sheet: Miss_Seq
Sequence ID	Sequence
A0A8B4R7U8	MSDIRAVVYGVGAMNSIVAGMLLDKGVQIVGAIARSPQKVGQDLGDLLGLGRQLGVAVSDDAAEVLEQTHPDIAVIAVNSYLTDAVEQLRICAEHGVNAVTLSEEMLYPWETSPELSAELDALAKSTGATLTGTGYQDTFWVNMIALLMGTAHRIDTVRGKASWNVDDFGPELATAQQVGRTVAEFDEWVRGAQRPPTFGRNVLDALVADTGLTVKSITTATRPDIASAAMRSEALGIDLAPGDVIGFTDIDRIETEEGPVFEFEMSGRVYGPGEGDINEWTIEGEPNLFLSNGTVPTQTTTCTQMVNRIPDVIAAPPGIVTVDRLPRLRYRPQF
