# Supplementary material for: A refined picture of the native amine dehydrogenase family revealed by extensive biodiversity screening
Source: Nat Commun. 2024 Jun 10;15:4933. doi: 10.1038/s41467-024-49009-2 (PMC11164908; doi:10.1038/s41467-024-49009-2)
Supplement: Supplementary file 15 — Source Data [file 41467_2024_49009_MOESM15_ESM.zip › ZIP/source data.xlsx]

## Sheet: Table 1
Heptanamine
	mAU*min UV analysis 1	mM analysis 1	mAU*min UV analysis 2	mM analysis 2	average mM	average conversion	deviation
METDB_03	8.2108	3.25275	8.63374	3.4314	3.34208	33.4208	0.893231
METDB_02	6.36053	2.47123	7.12806	2.79542	2.63333	26.3333	1.62096
CfusAmDH_W145A	12.0669	4.8815	11.8399	4.78565	4.83357	48.3357	0.479214
CfusAmDH	2.04566	0.648692	1.93444	0.601712	0.625202	6.25202	0.234897
without enzyme	0.0260315	nd	0.0240407	nd
calibration 0 mM	0.0956661	n.a.	0.00318341	n.a.
calibration 1 mM	3.09625	1.09244	2.81729	0.974614
calibration 3 mM	7.98946	3.15926	6.63608	2.58762
calibration 5 mM	12.3129	4.98541	10.471	4.20744
calibration 8 mM	19.3028	7.93784	15.355	6.27034
calibration 10 mM	18.865	7.75293	18.4571	7.58065
octanamine
	mAU*min UV analysis 1	mM analysis 1	mAU*min UV analysis 2	mM analysis 2	average mM	average conversion	deviation
METDB_03	3.96494	1.77641	4.21359	1.91718	1.84679	18.4679	0.70386
METDB_02	3.2952	1.39725	3.34113	1.42325	1.41025	14.1025	0.130015
CfusAmDH_W145A	6.00071	2.92892	5.82228	2.8279	2.87841	28.7841	0.505101
CfusAmDH	0.413245	nd	0.409158	nd
without enzyme	0.0367534	nd	0.0369423	nd
calibration 0 mM	0.00516951	n.a.	0.00502302	n.a.
calibration 1 mM	2.56345	0.982978	2.63812	1.02525
calibration 3 mM	6.6045	3.27075	5.74823	2.78599
calibration 5 mM	10.4515	5.44867	8.65614	4.43224
calibration 8 mM	15.5481	8.33402	12.9454	6.86055
calibration 10 mM	17.4822	9.42892	13.6282	7.24707
heptan-2-amine
	mAU*min UV analysis 1	mM analysis 1	mAU*min UV analysis 2	mM analysis 2	average mM	average conversion	deviation		mAU*min UV analysis 1 (2R)-heptan-2-amine	mAU*min UV analysis 1 (2S)-heptan-2-amine	ee analysis 1	mAU*min UV analysis 2 (2R)-heptan-2-amine	mAU*min UV analysis 2 (2S)-heptan-2-amine	ee analysis 2	average ee	deviation ee
METDB_03	4.36059	1.52988	4.74873	1.66606	2.64822	26.4822	0.680875		0.0372298	2.17388	96.6325	0.0511986	2.76802	96.3679	96.5002	0.132299
METDB_02	5.76673	2.02321	5.27611	1.85109	3.05014	30.5014	0.860637		0.0208679	3.05561	98.6434	0.0183793	1.81566	97.9958	98.3196	0.323814
CfusAmDH_W145A	12.2361	4.29294	13.1305	4.60673	7.34338	73.4338	1.56898		n.a.	6.85451	100
CfusAmDH	0.0257452	0.00903252	0.0158149	0.00554854	0.010132	0.10132	0.0174199
without enzyme	n.a.		n.a.
calibration 0 mM	n.a.	n.a.	n.a.	n.a.
calibration 1 mM	3.33281	1.16929	3.56941	1.2523
calibration 3 mM	9.55046	3.35071	4.03155	1.41444
calibration 5 mM	14.3194	5.02384	12.8537	4.50962
calibration 8 mM	22.3246	7.83242	19.1646	6.72377
calibration 10 mM	21.57	7.56769	22.9416	8.04888
4-phenylbutan-2-amine
	mAU*min UV analysis 1	mM analysis 1	mAU*min UV analysis 2	mM analysis 2	average mM	average conversion	deviation		mAU*min UV analysis 1 (R)-4-phenylbutan-2-amine	mAU*min UV analysis 1 (S)-4-phenylbutan-2-amine	ee analysis 1	mAU*min UV analysis 2 (R)-4-phenylbutan-2-amine	mAU*min UV analysis 2 (S)-4-phenylbutan-2-amine	ee analysis 2	average ee	deviation ee
METDB_03	21.5589	6.79444	aberrant : removed		6.79444	67.9444	0		n.a.	18.0012	100	n.a.	0.138748	100	100	0
METDB_02	18.8081	5.87774	21.5225	6.78232	6.33003	63.3003	4.52287		n.a.	14.4421	100	n.a.	2.22637	100	100	0
CfusAmDH_W145A	24.9984	7.94067	24.5457	7.78979	7.86523	78.6523	0.754409		n.a.	20.2874	100
CfusAmDH	n.a.	nd	n.a.	nd
without enzyme	n.a.	nd	n.a.	nd
calibration 0 mM	n.a.	n.a.	n.a.	n.a.
calibration 1 mM	4.2749	1.03451	4.1104	0.979694
calibration 3 mM	10.1393	2.98885	9.74598	2.85776
calibration 5 mM	15.9884	4.93805	15.6336	4.81983
calibration 8 mM	25.2922	8.03859	23.8298	7.55123
calibration 10 mM	22.4449	7.0897	28.0306	8.95116

## Sheet: Table 2
hexan3amine
		mAU*min UV analysis 1	mM analysis 1	mAU*min UV analysis 2	mM analysis 2	average mM	average conversion	deviation		mAU*min UV analysis 1 (2R)-heptan-2-amine	mAU*min UV analysis 1 (2S)-heptan-2-amine	ee analysis 1	mAU*min UV analysis 2 (2R)-heptan-2-amine	mAU*min UV analysis 2 (2S)-heptan-2-amine	ee analysis 2	average ee	deviation ee
	MGYP000211951848	13.2222	4.991	10.9142	4.03922					1.31657	4.36999	53.6953	1.26359	4.11196	52.9876	53.3415	0.353888
	MGYP001209562846	13.8071	5.2322	12.7142	4.78149					1.18923	5.87047	66.3094	0.937722	5.5196	70.9563	68.6329	2.32346
	A0A229HGK2	17.1327	6.60359	15.8036	6.05552					n.a.	7.51239	100	n.a.	6.31267	100	100
	A0A1Q4UXH9	n.a.	n.a.	15.9661	6.12252					n.a.	8.3477	100	n.a.	0.0174133	100	100
	A0A365ZD63	10.0821	3.69606	9.23148	3.34527					0.67694	5.99421	79.7054	0.554586	4.98669	79.9835	79.8444	0.139014
	A0A646KJR1	11.2179	4.16444	12.2845	4.60428					0.030527	5.392	98.8741	0.0417949	10.7528	99.2256	99.0498	0.175781
	MicroAmDH	16.8018	6.46717	17.0812	6.58238					0.156435	8.19107	96.2519	0.217788	11.0497	96.1342	96.1931	0.0588657
	PortiAmDH	7.07178	2.45465	7.3717	2.57833					0.759796	3.39774	63.4497	0.664537	3.27131	66.2315	64.8406	1.39092
	CfusAmDH	2.91858	0.741935	3.09743	0.815686					0.63074	1.36296	36.7268	0.514648	1.18112	39.3022	38.0145	1.28772
	hexan3amine _ 1 mM	2.99077	0.771701
	hexan3amine _ 3 mM	8.95404	3.23086
	hexan3amine _ 5 mM	13.6349	5.16118
	hexan3amine _ 8 mM	20.0735	7.81637
	hexan3amine _ 10 mM	25.4169	10.0199
heptan3amine
		mAU*min UV analysis 1	mM analysis 1	mAU*min UV analysis 2	mM analysis 2	average mM	average conversion	deviation		mAU*min UV analysis 1 (3R)-heptan3amine	mAU*min UV analysis 1 (3S)-heptan3amine	ee analysis 1	mAU*min UV analysis 2 (3R)-heptan3amine	mAU*min UV analysis 2 (3S)-heptan3amine	ee analysis 2	average ee	deviation ee
	MGYP000211951848	6.1077	2.64088	3.53262	1.44057					1.83898	0.925903	-33.0241	0.721638	0.426991	-25.652	-29.3381	3.68606
	MGYP001209562846	9.86928	4.39425	6.18777	2.67821					2.55436	1.41101	-28.8334	1.44811	0.924907	-22.0479	-25.4406	3.39275
	A0A229HGK2	22.8593	10.4492	13.4729	6.07401					n.a.	1.81328	100	0.00268269	2.38986	99.7757	99.8879
	A0A1Q4UXH9	6.86344	2.99315	5.06148	2.15321					0.0787339	2.2668	93.2865	0.0760883	2.25708	93.4777	93.3821	0.095595
	A0A365ZD63	1.86332	0.662471	1.38042	0.437378					0.351071	0.75548	36.5468	0.280968	0.643154	39.1924	37.8696	1.3228
	A0A646KJR1	9.8516	4.38601	7.00369	3.05853					0.143836	2.4333	88.8375	0.170132	2.62862	87.8423	88.3399	0.497609
	MicroAmDH	3.56955	1.45779	2.22951	0.833163					0.0315866	2.09181	97.0249	0.0260845	1.55087	96.6918	96.8583	0.166557
	PortiAmDH	2.30042	0.866212	1.8963	0.677845					0.895443	0.514606	-27.0088	0.565227	0.345782	-24.0882	-25.5485	1.4603
	CfusAmDH	0.471386	0.0136549	0.376177	n.a.					0.207044	0.0933721	-37.8382	0.164093	0.072915	-38.4704	-38.1543	0.316127
	heptan3amine_1 mM	2.8301	1.11311
	heptan3amine_3 mM	6.23407	2.69979
	heptan3amine_5 mM	11.5111	5.15952
	heptan3amine_8 mM	17.9115	8.14293
	heptan3amine_10 mM	21.6481	9.88464
hexan2amine
		mAU*min UV analysis 1	mM analysis 1	mAU*min UV analysis 2	mM analysis 2	average mM	average conversion	deviation		mAU*min UV analysis 1 (2R)-hexan2amine	mAU*min UV analysis 1 (2S)-hexan2amine	ee analysis 1	mAU*min UV analysis 2 (2R)-hexan2amine	mAU*min UV analysis 2 (2S)-hexan2amine	ee analysis 2	average ee	deviation ee
	MGYP000211951848	13.174	5.45323	11.7205	4.83617					0.278249	4.63587	88.6755	0.281295	4.38556	87.945	88.3103	0.365266
	MGYP001209562846	15.4171	6.40552	14.4028	5.97491					0.330785	4.3511	85.8696	0.45517	5.99263	85.8814	85.8755	0.00589716
	A0A229HGK2	23.2677	9.73835	20.8922	8.72984					0.0295309	6.11091	99.0382	0.0262095	6.02161	99.1333	99.0857	0.0475529
	A0A1Q4UXH9	19.7298	8.23639	20.1691	8.42287					0.0539307	6.42699	98.3357	0.041723	7.96719	98.9581	98.6469	0.311188
	A0A365ZD63	8.6546	3.53461	9.1113	3.72849					0.0949784	4.45595	95.826	0.0698898	4.54678	96.9723	96.3991	0.573153
	A0A646KJR1	16.4884	6.86032	15.227	6.32481					0.11602	5.85223	96.1121	0.11075	6.07412	96.4187	96.2654	0.153297
	MicroAmDH	11.3127	4.66308	9.13893	3.7398					0.115198	4.26336	94.7381	aberrant : removed			94.7381
	PortiAmDH	5.80285	2.32395	3.66872	1.41795					0.127062	1.89812	87.4518	0.0477596	0.936433	90.2947	88.8732	1.42142
	CfusAmDH	1.73864	0.598567							0.0550567	0.741922	86.1836	aberrant : removed			86.1836
	hexan2amine_1 mM	2.83464	1.06385
	hexan2amine_3 mM	7.00657	2.83497
	hexan2amine_5 mM	12.4033	5.12607
	hexan2amine_8 mM	19.1144	7.97511
	hexan2amine_10 mM	n.a.	n.a.
pentan2amine
		mAU*min UV analysis 1	mM analysis 1	mAU*min UV analysis 2	mM analysis 2	average mM	average conversion	deviation		mAU*min UV analysis 1 (2R)-pentan2amine	mAU*min UV analysis 1 (2S)-pentan2amine	ee analysis 1	mAU*min UV analysis 2 (2R)-pentan2amine	mAU*min UV analysis 2 (2S)-pentan2amine	ee analysis 2	average ee	deviation ee
	MGYP000211951848	17.1227	8.10931	16.8908	7.99604					0.161448	9.22953	96.5616	0.134783	6.82632	96.1275	96.3446	0.217044
	MGYP001209562846	16.3424	7.72812	15.3646	7.25044					0.201113	8.63938	95.4502	0.211755	8.18532	94.9565	95.2033	0.246869
	A0A229HGK2	20.2945	9.65879	20.0391	9.53404					0.0310022	9.40543	99.3429	0.0271271	8.96342	99.3965	99.3697	0.0268078
	A0A1Q4UXH9	0.0610059	n.a.	18.9605	9.00708					0.0612351	12.0875	98.9919	0.0572637	12.2032	99.0659	99.0289	0.0369853
	A0A365ZD63	15.4232	7.27909	14.053	6.60973					0.0586492	9.94558	98.8275	0.0396497	7.19016	98.9032	98.8653	0.0378243
	A0A646KJR1	14.9306	7.03842	13.1698	6.17827					0.18119	10.0754	96.4669	0.187765	10.1348	96.362	96.4145	0.0524169
	MicroAmDH	17.3186	8.20502	13.9221	6.54579					0.478538	7.12484	87.4125	0.399485	6.08394	87.6767	87.5446	0.132109
	PortiAmDH	10.2183	4.73641	8.17817	3.7398					0.0901915	5.05829	96.4964	0.0536052	3.16878	96.673	96.5847	0.0882843
	CfusAmDH	16.4655	7.78827							0.122171	10.5882	97.7186	aberrant : removed			97.7186
	pentan2amine_1 mM	2.68492	1.05627
	pentan2amine_3 mM	6.46451	2.90265
	pentan2amine_5 mM	10.766	5.00398
	pentan2amine_8 mM	17.0577	8.07754
	pentan2amine_10 mM	20.9102	9.95956

## Sheet: Figure 7
N-methylcyclohexylamine
			20 mM MeNH2							250 mM MeNH2
			Area N-Me-NH-cyclohexylamine		[N-Me-NH-cyclohexylamine] analytical yield %					Area N-Me-NH-cyclohexylamine		[N-Me-NH-cyclohexylamine] analytical yield %
			reaction 1	reaction 2	reaction 1	reaction 2	average			reaction 1	reaction 2	reaction 1	reaction 2	average
	A0A365ZD63		7.2932	7.4279	57.3522	58.4252	57.8887			5.4354	5.5288	88.2853	89.7655	89.0254
	A0A2G6MY80		5.6945	5.8609	44.6177	45.9431	45.2804			5.105	4.7439	83.0491	77.3265	80.1878
	A0A2G6Q2D5		5.9765	5.6059	46.8639	43.9119	45.3879			4.2896	4.2206	70.1268	69.0333	69.58
	A0A2R3MYQ8		8.3413	8.3493	65.701	65.7647	65.7328			5.2967	3.6613	86.0872	60.1696	73.1284
	A0A3P2AE89		8.1426	8.0896	64.1182	63.696	63.9071			3.9569	4.1141	64.8542	67.3455	66.0998
	A0A4R9C3Q3		7.3992	6.6933	58.1966	52.5737	55.3851			3.5833	4.5075	58.9334	73.58	66.2567
	MGYP000142934144		6.144	6.0814	48.1982	47.6995	47.9489			4.2545	4.8763	69.5705	79.4247	74.4976
	MGYP000879705604		8.2437	8.2874	64.9235	65.2716	65.0976			4.6087	4.7653	75.1838	77.6656	76.4247
	MGYP000893205724		8.5189	8.131	67.1157	64.0258	65.5707			4.2334	4.6908	69.2361	76.4849	72.8605
	MGYP000996099441		6.8858	7.3052	54.1071	57.4478	55.7774			4.1994	3.8378	68.6973	62.9667	65.832
	MATOUAmDH2-L180A		1.1756	1.8815	8.62195	14.2449	11.4334			1.1426	1.1677	20.2536	20.6513	20.4525
	CfusAmDH		1.0905	1.4552	7.94408	10.8491	9.39661			0.1553	0.1696	4.60697	4.8336	4.72029
	MicroAmDH		4.0823	4.0539	31.7755	31.5493	31.6624			0.2962	0.3279	6.83994	7.34231	7.09113
	Banck without enzyme		0.0061		-0.693803		0			0.0038		2.20602		2.20602
	Cal-0 mM		0.0156	0.015						0.0087
	Cal-1 mM		1.28	1.225						0.5632
	Cal-2.5 mM		3.1865							1.3103
	Cal-5 mM		6.3482	6.9616						2.8315
	Cal-10 mM		11.8216	13.2189						6.296
N-ethylcyclohexylamine
	area blanck without substrate	Area N-ethylcyclohexanamine-Bz		Area N-ethylcyclohexanamine-Bz - BL		(N-ethylcyclohexanamine-Bz] mM			analytical yield (%) N-ethylcyclohexanamine		average analytical yield (%)
		1	2	1	2	1		2	1	2
A0A365ZD63	0.00618	0.02531	0.0687	0.01913	0.06252	0.0798081		0.260826	0.798081	2.60826	1.70317
A0A2G6MY80	0.00469	0.00553	0.00849	0.00084	0.0038	0		0.0158531	0	0.158531	0.0792657
A0A2G6Q2D5	0.00444	0.00737	0.01727	0.00293	0.01283	0.0122236		0.0535252	0.122236	0.535252	0.328744
A0A2R3MYQ8	0.00747	0.02644	0.13531	0.01897	0.12784	0.0791406		0.533333	0.791406	5.33333	3.06237
A0A3P2AE89	0.00672	0.00875	0.0257	0.00203	0.01898	0.00846892		0.0791823	0.0846892	0.791823	0.438256
A0A4R9C3Q3	0.00538	0.00442	0.01179	-0.00096	0.00641	0		0.0267418	0	0.267418	0.133709
MGYP000142934144	0.00648	0.01072	0.02969	0.00424	0.02321	0.0176888		0.0968294	0.176888	0.968294	0.572591
MGYP000879705604	0.00605	0.01817	0.03917	0.01212	0.03312	0.0505632		0.138173	0.505632	1.38173	0.94368
MGYP000893205724	0.00703	0.02772	0.07618	0.02069	0.06915	0.0863162		0.288486	0.863162	2.88486	1.87401
MGYP000996099441	0.01129	0.00746	0.0162	-0.00383	0.00491	0		0.0204839	0	0.204839	0.10242
CfusAmDH	0.00667	0.00728	0.0082	0.00061	0.00153	0		0.00638298	0	0.0638298	0.0319149
MicroAmDH	0.01366	0.04593	0.0759	0.03227	0.06224	0.134627		0.259658	1.34627	2.59658	1.97142
MATOUAmDH2-L180A		n.a	n.a	n.a	n.a	0		0	0	0	0
N-ethylcyclohexylamine-calibration 0 mM		0.01729
N-ethylcyclohexylamine-calibration 1 mM		0.28548
N-ethylcyclohexylamine-calibration 2.5 mM		0.49874
N-ethylcyclohexylamine-calibration 5 mM		1.27225
N-ethylcyclohexylamine-calibration 7.5 mM		1.77566
N-cyclopropylcyclohexylamine
	Area N-cyclopropylcyclohexanamine-Bz		(N-cyclopropylcyclohexanamine-Bz] mM		analytical yield (%) N-cyclopropylcyclohexanamine			average analytical yield (%)
	1	2	1	2	1	2	3
A0A365ZD63	1.35366	1.33082	6.65156	6.53935	66.5156	65.3935		65.9545
A0A2G6MY80	0.108884	0.12259	0.535031	0.602379	5.35031	6.02379		5.68705
A0A2G6Q2D5	0.371344	0.385747	1.8247	1.89547	18.247	18.9547		18.6008
A0A2R3MYQ8	0.693953	0.726157	3.40992	3.56817	34.0992	35.6817		34.8904
A0A3P2AE89	0.787733	0.88174	3.87074	4.33266	38.7074	43.3266		41.017
A0A4R9C3Q3	0.275147	0.280451	1.35201	1.37807	13.5201	13.7807		13.6504
MGYP000142934144	0.411033	0.502954	2.01972	2.4714	20.1972	24.714		22.4556
MGYP000879705604	0.948789	1.11721	4.66213	5.48972	46.6213	54.8972		50.7593
MGYP000893205724	0.952303	1.16175	4.67939	5.70857	46.7939	57.0857		51.9398
MGYP000996099441	0.432001	0.529526	2.12275	2.60197	21.2275	26.0197		23.6236
CfusAmDH	0.147932	0.149396	0.726903	0.734097	7.26903	7.34097		7.305
MicroAmDH	0.462217	aberrant:removed	2.27123		22.7123			22.7123
MATOUAmDH2-L180A	0.158622	0.136166	0.77943	0.66909	7.7943	6.6909	7.5894	7.3582
